# Supplementary material for: The effects of perceived social support and psychological capital on attitudes towards professional psychological help-seeking among Chinese college students: The mediating role of psychological help-seeking stigma
Source: PLoS One. 2026 Mar 12;21(3):e0344735. doi: 10.1371/journal.pone.0344735 (PMC12981500; doi:10.1371/journal.pone.0344735)
Supplement: S1 File — (XLSX) [file pone.0344735.s001.xlsx]

## Sheet: Dataset
gender	age	grade	place of origin	Whether you are an only child	Whether you are a class cadre	Questionnaire of stigma for seeking professional psychological help (SSPPH)	self-stigma	public stigma	SSPPH_1	SSPPH_2	SSPPH_3	SSPPH_4	SSPPH_5	SSPPH_6	SSPPH_7	SSPPH_8	SSPPH_9	SSPPH_10	Perceived social support scale (PSSS)	other support	family support	friend support	PSSS_1	PSSS_2	PSSS_3	PSSS_4	PSSS_5	PSSS_6	PSSS_7	PSSS_8	PSSS_9	PSSS_10	PSSS_11	PSSS_12	Psychological capital questionnaire (PCQ)	self-efficacy	resilience	hope	optimism	PCQ_1	PCQ_2	PCQ_3	PCQ_4	PCQ_5	PCQ_6	PCQ_7	PCQ_8	PCQ_9	PCQ_10
2	1	1	1	2	2	30	17	13	3	4	3	4	3	2	2	3	3	3	44	16	12	16	4	4	3	3	4	4	4	3	4	4	3	4	102	26	26	26	24	3	3	4	3	4	3	4	4	4	4
1	1	1	2	1	1	12	5	7	1	1	1	1	1	1	1	1	3	1	45	17	11	17	3	5	2	2	4	5	1	5	5	5	2	6	89	23	27	20	19	3	3	3	3	3	3	3	5	3	5
2	1	1	1	2	2	22	12	10	4	2	2	2	2	2	2	2	2	2	64	22	21	21	5	6	5	5	5	5	5	5	5	6	6	6	140	35	37	32	36	5	5	5	6	5	6	5	5	6	5
1	1	1	2	2	2	34	22	12	5	5	3	5	4	3	4	2	2	1	45	14	11	20	2	2	3	1	5	5	4	1	6	5	6	5	123	33	26	37	27	2	6	6	4	6	3	5	1	6	1
2	1	1	2	2	1	10	5	5	1	1	1	1	1	1	1	1	1	1	81	28	25	28	7	7	7	7	7	7	7	4	7	7	7	7	157	44	29	42	42	7	3	7	6	7	2	7	2	7	6
2	1	1	1	2	2	22	13	9	2	2	3	3	3	2	1	2	3	1	57	21	17	19	5	6	4	4	5	4	4	3	5	5	6	6	128	35	32	29	32	5	5	5	4	5	6	5	5	5	5
1	1	1	2	2	2	19	13	6	3	3	2	3	2	1	1	1	1	2	66	21	25	20	5	5	6	7	4	5	5	5	5	7	7	5	135	41	34	30	30	6	5	6	7	7	3	6	4	5	6
2	1	1	1	1	1	11	6	5	1	2	1	1	1	1	1	1	1	1	83	28	27	28	7	7	7	7	7	7	7	7	7	7	6	7	152	43	32	38	39	7	5	4	6	7	6	6	4	4	7
2	1	1	2	1	2	26	16	10	2	4	3	5	2	2	2	2	2	2	63	23	19	21	6	6	5	4	5	5	4	5	6	6	5	6	108	26	25	28	29	5	3	4	3	3	3	3	3	5	4
2	1	1	2	2	1	10	5	5	1	1	1	1	1	1	1	1	1	1	64	21	21	22	5	6	5	5	4	5	5	6	6	6	5	6	133	34	31	33	35	5	3	5	5	5	4	5	5	3	5
1	1	1	1	2	1	30	16	14	2	3	4	3	4	3	4	4	1	2	65	21	22	22	5	5	5	6	6	6	5	6	6	5	5	5	133	34	30	35	34	6	3	4	5	7	3	7	2	6	2
2	1	1	2	1	1	14	9	5	1	2	3	2	1	1	1	1	1	1	84	28	28	28	7	7	7	7	7	7	7	7	7	7	7	7	165	44	43	36	42	7	4	5	7	7	7	7	6	7	7
1	1	1	2	1	2	27	19	8	5	3	4	5	2	2	2	1	2	1	60	20	20	20	5	5	5	5	5	5	5	5	5	5	5	5	109	33	23	29	24	6	4	7	5	4	2	5	2	5	2
2	1	1	2	1	2	10	5	5	1	1	1	1	1	1	1	1	1	1	84	28	28	28	7	7	7	7	7	7	7	7	7	7	7	7	173	45	46	42	40	7	5	5	7	7	7	7	7	7	7
2	1	1	2	1	2	11	6	5	2	1	1	1	1	1	1	1	1	1	84	28	28	28	7	7	7	7	7	7	7	7	7	7	7	7	124	32	33	32	27	4	5	4	5	5	5	4	5	6	5
2	1	1	2	1	2	20	10	10	2	2	2	2	2	2	2	2	2	2	49	20	13	16	6	6	3	3	3	4	4	4	4	5	3	4	97	24	20	31	22	4	3	3	2	4	2	4	3	3	3
2	1	1	2	2	2	26	13	13	2	1	2	4	4	1	2	4	3	3	49	18	13	18	6	5	3	4	2	3	4	2	6	5	4	5	119	38	29	29	23	5	6	6	5	5	3	4	3	6	6
2	1	1	1	2	1	27	17	10	3	4	3	4	3	1	1	4	1	3	42	18	11	13	6	3	3	3	4	3	3	2	4	5	3	3	92	23	15	29	25	4	1	4	3	4	2	3	1	4	3
2	1	1	1	1	1	12	7	5	1	1	1	3	1	1	1	1	1	1	53	18	16	19	2	6	4	4	4	4	4	2	5	6	6	6	110	24	28	30	28	4	2	1	6	3	3	4	3	5	6
1	1	1	2	1	2	29	19	10	3	4	4	4	4	2	2	2	2	2	57	17	20	20	2	5	5	5	5	5	5	5	5	5	5	5	116	32	29	29	26	3	6	5	5	5	4	5	2	6	3
2	1	1	2	2	2	10	5	5	1	1	1	1	1	1	1	1	1	1	84	28	28	28	7	7	7	7	7	7	7	7	7	7	7	7	182	49	49	42	42	7	7	7	7	7	7	7	7	7	7
2	1	1	2	1	2	19	14	5	4	5	2	2	1	1	1	1	1	1	70	22	22	26	6	6	6	5	3	6	6	6	7	7	5	7	129	32	31	33	33	5	6	6	5	2	5	5	3	6	3
2	1	1	1	2	1	28	16	12	4	3	3	4	2	2	2	2	4	2	36	12	9	15	2	3	2	2	2	2	3	2	5	5	3	5	109	30	25	31	23	5	5	4	5	3	1	6	5	4	3
2	1	1	2	1	2	20	14	6	1	4	3	4	2	1	1	1	2	1	83	28	28	27	7	7	7	7	7	7	6	7	7	7	7	7	154	41	39	37	37	7	7	7	6	5	4	5	3	7	5
2	1	1	2	1	2	14	9	5	4	1	1	2	1	1	1	1	1	1	60	19	20	21	7	7	5	5	4	5	4	3	5	1	7	7	132	30	36	33	33	4	5	4	5	5	4	4	7	3	3
2	1	1	2	2	2	19	12	7	2	2	2	4	2	1	1	1	3	1	65	20	23	22	5	5	6	6	4	5	6	7	7	6	4	4	133	36	29	39	29	6	6	6	6	3	3	5	3	6	4
2	1	1	1	2	2	18	10	8	2	2	1	4	1	1	2	1	2	2	69	24	22	23	6	6	5	6	6	6	5	6	6	6	5	6	126	34	31	30	31	5	4	5	5	5	5	5	3	6	5
2	1	1	1	2	1	15	6	9	1	1	1	2	1	1	1	1	3	3	72	24	24	24	5	6	5	5	6	5	5	7	7	7	7	7	135	35	32	33	35	6	5	5	6	6	4	5	3	6	4
2	1	1	2	2	2	17	12	5	3	4	1	3	1	1	1	1	1	1	65	22	20	23	6	6	4	5	6	5	5	4	6	4	7	7	121	30	22	37	32	4	6	4	3	3	3	4	3	5	4
2	1	1	2	2	2	24	19	5	3	4	3	5	4	1	1	1	1	1	59	24	12	23	6	6	3	3	6	6	6	3	6	6	3	5	90	22	20	20	28	4	1	3	3	3	2	2	3	3	3
1	1	1	1	2	1	33	16	17	2	5	2	5	2	1	3	4	5	4	49	17	21	11	4	4	6	7	3	2	2	6	5	6	2	2	118	35	22	29	32	5	6	6	4	5	2	6	2	4	2
1	1	1	2	2	2	17	8	9	1	1	2	2	2	1	1	2	3	2	71	24	23	24	6	6	6	6	6	6	6	6	6	6	5	6	144	37	37	35	35	5	5	5	6	6	6	6	5	6	5
2	1	1	1	2	2	25	19	6	4	5	3	5	2	2	1	1	1	1	49	16	13	20	5	5	2	4	1	5	5	2	5	5	5	5	95	14	24	27	30	2	1	2	5	1	2	2	2	2	4
2	1	1	1	2	2	22	12	10	2	3	2	3	2	2	2	2	3	1	71	22	24	25	5	6	6	6	6	7	6	6	6	5	6	6	103	28	26	22	27	4	3	4	5	3	3	3	2	4	6
2	1	1	1	2	2	23	12	11	2	2	2	4	2	2	2	2	3	2	79	28	25	26	7	7	6	6	7	6	6	6	7	7	7	7	153	39	34	40	40	6	6	5	5	6	4	4	3	4	6
2	1	1	2	1	2	21	11	10	3	2	2	2	2	2	2	2	2	2	64	21	23	20	5	6	5	7	4	5	4	6	6	6	5	5	128	31	30	32	35	4	5	4	5	5	4	4	4	5	4
1	1	1	1	2	2	20	10	10	2	2	2	2	2	2	2	2	2	2	57	19	18	20	4	5	4	4	5	5	5	5	5	5	5	5	94	24	25	22	23	4	3	2	4	4	4	4	4	4	3
2	1	1	1	2	2	20	12	8	3	3	2	3	1	2	1	1	2	2	75	26	24	25	6	7	6	6	7	6	6	6	7	6	6	6	136	33	35	32	36	6	5	4	6	5	6	4	5	4	5
2	1	1	1	2	1	17	12	5	1	1	4	4	2	1	1	1	1	1	64	21	22	21	2	6	4	6	6	5	4	7	6	7	5	6	105	27	26	31	21	4	3	4	5	5	3	4	2	6	3
2	1	1	1	2	2	18	11	7	2	2	2	4	1	1	2	1	2	1	75	26	26	23	6	6	7	7	7	5	5	7	6	7	5	7	126	32	26	34	34	5	6	5	6	3	3	5	3	5	3
2	1	1	2	2	2	15	10	5	3	2	2	2	1	1	1	1	1	1	77	23	27	27	4	6	7	7	7	7	7	6	6	6	7	7	147	37	37	37	36	5	5	4	6	6	3	5	5	4	6
2	1	1	1	2	1	15	9	6	2	2	2	2	1	1	1	1	2	1	84	28	28	28	7	7	7	7	7	7	7	7	7	7	7	7	157	39	36	40	42	5	4	4	7	7	5	5	3	6	7
2	1	1	2	1	1	19	11	8	2	2	2	3	2	1	1	2	2	2	83	27	28	28	7	6	7	7	7	7	7	7	7	7	7	7	144	35	38	37	34	5	6	4	6	5	5	4	6	5	5
2	1	1	1	2	2	20	10	10	2	2	2	2	2	2	1	3	2	2	61	21	18	22	4	6	3	5	6	5	5	5	6	5	5	6	132	30	32	37	33	5	3	3	5	5	4	3	6	5	5
2	1	1	2	1	1	17	12	5	2	2	2	4	2	1	1	1	1	1	81	28	28	25	7	7	7	7	7	7	5	7	7	7	7	6	123	36	27	33	27	6	3	5	5	5	3	6	5	3	5
2	1	1	1	1	2	14	9	5	1	2	1	4	1	1	1	1	1	1	80	27	27	26	7	7	7	7	7	6	6	7	7	6	6	7	131	34	32	29	36	6	6	3	5	6	6	4	5	3	6
2	1	1	2	2	1	25	14	11	3	4	3	2	2	2	2	2	3	2	71	23	24	24	6	6	6	6	6	6	6	6	6	5	6	6	106	25	29	28	24	4	3	3	5	4	3	4	3	5	3
1	1	1	1	2	2	27	15	12	3	4	4	2	2	2	2	2	2	4	66	22	21	23	5	5	5	5	6	6	6	5	6	6	6	5	123	33	36	27	27	4	6	5	6	5	5	4	5	5	5
2	1	1	1	2	2	13	8	5	1	1	3	2	1	1	1	1	1	1	75	28	25	22	7	7	6	7	7	5	5	7	7	7	5	5	149	35	35	41	38	5	3	5	5	5	5	5	3	6	6
2	1	1	2	1	1	19	8	11	2	1	1	2	2	1	2	2	3	3	67	24	19	24	6	6	5	5	6	7	6	5	6	6	4	5	122	36	28	27	31	5	5	5	5	5	4	5	3	4	6
1	1	1	2	1	2	24	15	9	4	4	3	2	2	2	2	2	2	1	60	22	14	24	5	5	4	4	6	6	6	3	6	6	3	6	84	22	18	23	21	5	5	3	3	3	2	2	3	3	2
2	1	1	2	1	2	28	15	13	4	2	3	4	2	2	2	2	3	4	59	21	22	16	5	5	5	6	5	4	4	5	4	6	6	4	103	25	24	32	22	4	3	5	4	3	4	3	3	5	2
2	1	1	2	2	1	14	9	5	2	4	1	1	1	1	1	1	1	1	80	28	28	24	7	7	7	7	7	7	3	7	7	7	7	7	165	42	40	42	41	7	4	3	7	7	7	7	3	7	7
1	1	1	2	2	2	24	14	10	2	4	2	4	2	2	2	2	2	2	68	22	25	21	6	5	7	6	5	5	5	6	6	6	6	5	111	25	21	32	33	3	4	4	5	4	2	3	2	4	3
2	1	1	2	2	2	41	18	23	1	5	2	5	5	3	5	5	5	5	54	25	8	21	7	7	2	2	7	4	5	2	6	4	2	6	136	34	31	40	31	3	5	5	6	7	4	6	3	6	2
2	1	1	2	2	2	10	5	5	1	1	1	1	1	1	1	1	1	1	84	28	28	28	7	7	7	7	7	7	7	7	7	7	7	7	173	47	42	42	42	7	6	6	7	7	5	7	3	7	7
1	2	1	2	2	2	22	12	10	4	2	2	2	2	2	2	2	2	2	61	22	15	24	6	5	4	4	5	6	6	3	6	6	4	6	131	35	34	29	33	4	6	5	5	5	4	5	5	5	5
2	1	1	1	1	2	15	10	5	1	2	1	5	1	1	1	1	1	1	71	25	22	24	4	7	4	7	7	5	5	4	7	7	7	7	112	23	32	28	29	4	4	3	5	4	4	4	3	5	1
1	1	1	1	2	2	17	10	7	2	2	2	2	2	2	2	1	1	1	55	19	14	22	4	5	3	4	5	5	6	4	6	5	3	5	158	42	39	39	38	6	7	6	6	7	7	6	6	5	4
2	1	1	2	1	2	17	9	8	1	2	1	3	2	1	1	2	2	2	70	24	22	24	6	6	5	6	6	6	6	5	6	6	6	6	119	31	31	29	28	5	5	4	5	5	4	5	5	5	4
2	1	1	2	1	2	10	5	5	1	1	1	1	1	1	1	1	1	1	57	17	22	18	4	4	6	7	4	4	4	5	5	5	4	5	160	44	43	37	36	5	6	7	7	7	6	6	6	7	7
2	1	1	1	2	2	26	16	10	4	4	3	3	2	2	2	1	3	2	43	18	11	14	2	5	2	2	6	4	4	2	4	5	5	2	85	21	19	28	17	4	2	4	2	2	2	4	1	5	1
1	2	1	1	2	2	18	8	10	1	2	2	1	2	2	2	2	2	2	73	27	22	24	7	6	3	6	7	6	6	6	6	7	7	6	155	41	35	41	38	6	6	6	6	7	6	6	3	6	4
1	1	1	2	1	2	29	14	15	2	4	3	4	1	5	1	3	5	1	76	27	21	28	7	6	4	4	7	7	7	6	7	7	7	7	128	42	28	31	27	7	4	7	7	7	7	7	3	4	3
2	1	1	2	1	1	20	12	8	2	2	4	2	2	2	2	1	2	1	68	23	24	21	6	6	6	6	5	5	5	6	6	6	6	5	104	29	20	28	27	5	3	5	3	4	3	4	2	3	3
2	1	1	2	2	2	19	12	7	3	3	2	2	2	1	2	1	1	2	60	22	17	21	6	6	4	4	4	6	4	4	6	6	5	5	118	29	34	28	27	4	2	4	5	5	5	5	5	3	4
1	1	1	2	1	1	10	5	5	1	1	1	1	1	1	1	1	1	1	72	24	24	24	6	6	6	6	6	6	6	6	6	6	6	6	139	36	30	37	36	6	4	4	5	5	3	5	2	5	6
2	1	1	2	2	2	11	5	6	1	1	1	1	1	1	1	1	2	1	63	23	15	25	6	5	4	4	5	7	5	2	7	7	5	6	154	41	39	37	37	6	6	5	6	6	5	5	6	7	7
1	1	1	1	2	1	11	6	5	1	1	1	2	1	1	1	1	1	1	84	28	28	28	7	7	7	7	7	7	7	7	7	7	7	7	168	45	42	41	40	7	6	6	7	7	7	6	6	7	7
2	1	1	1	1	2	11	6	5	1	1	1	2	1	1	1	1	1	1	68	24	22	22	6	6	5	5	6	5	5	5	6	6	7	6	154	39	36	41	38	5	7	5	7	7	5	4	5	6	5
2	1	1	1	2	1	27	15	12	3	2	3	4	3	2	3	2	3	2	54	16	20	18	3	5	5	6	4	5	3	5	5	4	4	5	106	27	24	27	28	4	5	3	4	3	3	3	3	4	5
2	1	1	1	2	2	25	15	10	3	3	2	5	2	1	3	1	3	2	24	8	8	8	2	2	2	2	2	2	2	2	2	2	2	2	87	17	17	28	25	2	2	2	2	2	2	2	2	5	2
1	1	1	1	2	2	20	8	12	2	2	1	1	2	1	1	2	4	4	62	22	21	19	6	6	5	7	5	4	5	4	4	5	5	6	119	30	32	28	29	5	5	4	4	4	3	3	5	5	6
2	1	1	1	2	2	23	13	10	3	4	2	2	2	2	2	2	2	2	53	20	13	20	5	6	3	3	4	5	4	3	6	5	4	5	83	23	21	16	23	4	5	4	5	3	2	2	2	3	2
1	1	1	1	2	2	22	13	9	3	3	3	3	1	1	1	1	3	3	67	23	19	25	6	6	5	5	6	7	6	5	6	5	4	6	143	35	33	35	40	4	6	4	7	6	7	6	2	5	5
1	1	1	1	2	2	18	10	8	3	1	1	4	1	1	1	1	4	1	60	19	21	20	5	3	4	6	6	5	5	7	5	5	4	5	124	33	30	36	25	6	7	5	6	7	6	5	4	6	2
2	1	1	2	2	1	15	10	5	2	2	1	4	1	1	1	1	1	1	65	24	28	13	7	7	7	7	4	1	2	7	4	6	7	6	125	36	28	33	28	7	3	5	3	5	2	6	5	5	5
2	1	1	2	2	1	10	5	5	1	1	1	1	1	1	1	1	1	1	73	25	24	24	6	7	6	6	6	6	6	6	6	6	6	6	145	36	40	36	33	4	6	4	6	5	6	5	6	5	6
2	1	1	2	1	2	26	12	14	2	4	1	3	2	4	2	3	3	2	69	23	24	22	6	6	6	6	5	5	5	6	6	6	6	6	100	26	26	25	23	4	5	3	3	3	3	3	3	4	4
2	1	1	2	2	2	21	14	7	2	3	3	4	2	1	1	1	3	1	73	24	25	24	6	6	7	6	6	6	6	6	6	6	6	6	104	24	26	33	21	4	3	3	5	3	3	4	3	4	3
1	1	1	1	2	2	18	10	8	2	1	2	4	1	1	2	1	3	1	82	28	26	28	7	7	7	7	7	7	7	6	7	7	6	7	149	39	37	37	36	5	7	5	7	6	5	5	2	5	5
2	1	1	1	2	1	21	16	5	5	4	1	5	1	1	1	1	1	1	39	15	8	16	3	4	2	2	3	4	4	2	4	5	2	4	95	24	25	20	26	5	3	2	4	4	4	4	2	5	2
2	1	1	1	1	1	21	10	11	2	2	2	2	2	2	2	2	3	2	74	25	24	25	6	7	6	6	6	6	6	6	7	6	6	6	139	36	33	34	36	6	4	5	5	5	6	5	4	5	5
2	1	1	2	1	2	10	5	5	1	1	1	1	1	1	1	1	1	1	79	27	28	24	6	7	7	7	7	6	6	7	6	7	7	6	176	46	46	42	42	6	7	6	7	7	7	7	5	7	6
2	1	1	1	2	2	18	13	5	2	3	2	4	2	1	1	1	1	1	67	24	18	25	6	6	5	5	6	6	6	4	7	6	4	6	124	31	37	26	30	4	6	4	6	5	5	3	6	4	5
2	1	1	2	1	1	21	10	11	1	1	1	3	4	3	2	2	1	3	68	23	24	21	6	6	6	6	5	5	5	6	6	6	6	5	142	36	38	36	32	6	4	4	5	5	5	5	5	5	6
2	1	1	2	1	1	20	13	7	3	2	2	4	2	1	1	1	1	3	72	25	24	23	6	6	6	6	6	6	5	6	6	7	6	6	133	34	32	32	35	5	4	5	5	6	4	5	4	5	4
2	1	1	2	2	2	33	18	15	3	4	4	4	3	3	3	3	3	3	67	21	24	22	4	5	6	6	6	6	5	6	6	6	6	5	119	35	30	27	27	6	6	5	5	5	5	5	4	5	4
2	1	1	1	2	2	22	13	9	2	1	4	5	1	1	1	1	3	3	25	4	8	13	1	1	3	3	1	5	5	1	2	1	1	1	99	20	28	41	10	1	6	2	3	2	2	2	5	6	2
1	1	1	2	2	1	23	14	9	3	3	2	4	2	2	2	1	2	2	72	25	25	22	6	6	6	7	6	6	4	6	6	7	6	6	124	30	33	30	31	5	4	5	6	5	5	4	5	4	4
1	1	1	1	2	1	18	9	9	3	1	1	3	1	1	1	1	5	1	33	13	9	11	4	5	3	3	1	2	2	2	4	3	1	3	104	28	29	24	23	4	4	4	4	4	4	4	4	4	4
2	1	1	1	2	2	18	11	7	3	2	2	2	2	1	1	1	1	3	52	19	18	15	6	4	4	5	4	3	2	5	5	5	4	5	127	34	34	32	27	4	5	6	6	6	6	4	3	6	4
2	1	1	2	1	2	20	14	6	3	2	3	4	2	1	2	1	1	1	84	28	28	28	7	7	7	7	7	7	7	7	7	7	7	7	117	28	22	33	34	4	3	3	3	2	3	4	2	4	6
2	1	1	2	1	2	34	21	13	4	4	5	5	3	2	2	3	3	3	69	22	22	25	6	5	5	6	5	7	7	5	6	6	6	5	110	28	27	26	29	5	5	4	5	4	5	5	2	5	2
1	1	1	2	2	2	37	17	20	3	4	4	4	2	4	5	4	4	3	70	24	21	25	6	6	6	6	6	7	6	4	6	6	5	6	106	31	25	30	20	4	6	4	5	3	2	4	3	4	5
1	1	1	1	2	1	24	12	12	3	4	1	2	2	2	2	4	2	2	77	25	24	28	4	7	5	7	7	7	7	7	7	7	5	7	115	40	33	19	23	6	7	7	7	6	7	7	3	6	3
2	1	1	1	2	2	29	19	10	3	4	3	5	4	2	2	2	2	2	70	23	23	24	6	5	7	5	5	6	6	5	6	7	6	6	136	34	32	33	37	5	3	5	5	5	5	5	5	3	6
2	1	1	1	2	2	25	13	12	3	3	3	2	2	2	1	3	3	3	69	25	19	25	6	6	4	4	6	6	5	5	7	7	6	7	164	45	37	40	42	7	6	7	6	7	6	7	5	4	7
2	1	1	1	2	2	21	14	7	3	2	3	4	2	1	1	1	3	1	65	22	21	22	6	6	5	5	5	5	5	5	6	5	6	6	134	32	35	31	36	5	3	4	6	5	3	6	5	6	3
2	1	1	1	2	1	25	17	8	2	4	4	4	3	2	2	2	1	1	71	28	15	28	7	7	6	2	7	7	7	5	7	7	2	7	132	35	34	31	32	6	6	5	7	4	6	6	5	6	1
1	1	1	1	2	1	18	8	10	3	1	1	1	2	2	2	2	2	2	82	26	28	28	5	7	7	7	7	7	7	7	7	7	7	7	113	31	24	28	30	5	1	4	2	5	1	5	5	5	4
1	1	1	1	2	2	27	12	15	2	2	2	4	2	4	2	4	3	2	39	14	9	16	4	3	2	2	4	4	4	2	4	3	3	4	97	24	26	23	24	4	4	3	4	2	4	4	3	4	4
1	1	1	1	2	2	22	12	10	2	2	2	4	2	1	2	2	3	2	55	21	11	23	4	6	4	4	6	6	6	2	6	5	1	5	98	23	29	22	24	2	6	3	4	3	3	2	2	5	3
2	1	1	2	2	2	22	13	9	3	3	4	2	1	1	1	1	3	3	72	25	22	25	6	7	6	5	6	6	6	5	6	6	6	7	115	32	25	29	29	5	4	4	3	5	3	5	3	4	4
2	1	1	2	2	2	15	7	8	1	1	1	2	2	1	1	1	3	2	76	27	26	23	6	7	6	7	7	5	5	7	7	7	6	6	136	36	34	34	32	6	6	4	6	6	6	5	3	6	4
2	1	1	2	2	2	15	8	7	1	1	1	3	2	1	1	1	3	1	40	17	11	12	5	4	4	4	3	4	2	1	4	5	2	2	102	26	25	24	27	3	4	4	5	3	6	4	1	5	2
2	1	1	2	1	2	21	11	10	2	2	2	3	2	2	2	2	2	2	66	23	21	22	6	6	5	6	5	5	5	5	6	6	5	6	132	39	35	28	30	5	5	6	6	6	6	6	5	4	6
2	1	1	1	2	1	16	8	8	3	1	1	2	1	1	1	1	1	4	59	24	11	24	6	6	3	4	6	6	6	2	6	6	2	6	125	32	31	33	29	5	5	4	5	4	4	5	2	6	2
1	1	1	1	2	2	24	15	9	4	4	2	3	2	1	2	2	2	2	60	21	19	20	6	5	5	5	5	5	5	4	5	5	5	5	85	17	22	20	26	2	2	2	3	2	2	2	4	3	3
2	1	1	1	2	1	22	12	10	2	2	2	4	2	2	2	2	2	2	82	26	28	28	6	6	7	7	7	7	7	7	7	7	7	7	164	44	42	36	42	6	6	6	7	7	5	6	6	5	7
2	1	1	2	1	2	10	5	5	1	1	1	1	1	1	1	1	1	1	61	20	22	19	4	6	6	6	4	4	4	5	6	6	5	5	137	35	40	30	32	4	7	4	7	4	3	5	6	6	7
1	1	1	1	2	2	21	10	11	2	2	2	2	2	2	2	2	3	2	49	16	16	17	4	4	4	4	4	4	4	4	4	4	4	5	119	30	30	28	31	3	5	4	5	5	5	4	4	4	5
2	1	1	2	1	1	16	11	5	2	2	3	3	1	1	1	1	1	1	63	22	22	19	6	5	6	6	5	3	4	6	7	6	4	5	117	31	29	27	30	4	5	3	5	4	3	4	4	5	6
1	1	1	1	1	2	26	13	13	2	2	3	4	2	2	2	3	3	3	41	13	15	13	3	3	4	4	4	3	2	3	4	3	4	4	113	31	27	25	30	4	5	4	5	4	3	4	4	4	5
2	1	1	2	1	1	27	14	13	3	4	2	3	2	2	2	4	2	3	57	18	22	17	4	5	5	5	4	3	3	6	6	5	6	5	131	33	25	38	35	5	6	6	3	3	2	3	3	5	4
2	1	1	2	2	1	26	14	12	3	3	1	4	3	2	2	2	3	3	60	20	20	20	5	5	5	5	5	5	5	5	5	5	5	5	96	26	26	27	17	5	3	4	3	3	3	4	3	5	4
2	1	1	1	2	2	25	13	12	3	2	4	3	1	2	2	2	4	2	69	21	24	24	4	5	5	6	6	6	6	7	6	6	6	6	108	18	20	37	33	3	2	1	3	2	2	3	2	5	4
1	1	1	1	2	2	20	10	10	2	2	2	2	2	2	2	2	2	2	59	17	18	24	4	4	4	4	4	6	6	5	6	5	5	6	102	28	33	20	21	4	6	5	4	5	6	4	3	6	3
2	1	1	2	1	2	17	9	8	1	2	2	2	2	1	1	2	2	2	74	24	27	23	5	6	7	7	6	6	6	7	5	7	6	6	149	40	34	38	37	6	6	5	6	6	5	6	3	6	5
2	1	1	2	2	2	15	10	5	2	2	3	2	1	1	1	1	1	1	76	26	24	26	7	7	7	5	6	7	6	5	7	6	7	6	149	36	40	36	37	6	6	5	6	4	6	4	6	5	6
2	1	1	1	2	2	20	10	10	2	2	2	2	2	2	2	2	2	2	72	24	24	24	6	6	6	6	6	6	6	6	6	6	6	6	139	41	31	34	33	6	6	6	6	6	6	6	3	6	5
2	1	1	2	1	2	20	10	10	2	1	4	2	1	1	2	1	4	2	42	14	15	13	5	5	4	2	2	3	3	4	5	2	5	2	105	30	39	23	13	5	6	4	5	2	5	4	5	6	6
2	1	1	1	2	2	32	17	15	3	3	4	4	3	3	3	3	2	4	55	19	16	20	5	5	4	5	4	5	5	3	6	5	4	4	102	28	24	29	21	4	5	4	4	3	5	4	3	3	4
1	1	1	2	2	1	28	12	16	2	2	3	3	2	2	2	4	4	4	71	25	24	22	6	6	6	6	6	5	5	6	6	7	6	6	147	41	32	37	37	6	6	5	5	7	5	6	3	5	5
2	2	1	1	2	2	12	5	7	1	1	1	1	1	1	1	1	2	2	70	25	22	23	6	7	4	6	6	6	6	6	6	6	6	5	107	28	23	24	32	5	6	4	5	3	2	3	3	3	5
2	1	1	2	2	1	11	6	5	1	1	2	1	1	1	1	1	1	1	84	28	28	28	7	7	7	7	7	7	7	7	7	7	7	7	157	40	39	40	38	6	6	5	6	6	6	6	5	5	6
2	1	1	1	2	2	21	16	5	3	3	3	4	3	1	1	1	1	1	62	21	19	22	5	5	4	5	5	5	6	5	6	6	5	5	111	30	23	30	28	5	5	4	4	4	3	4	2	4	4
1	1	1	1	2	2	10	5	5	1	1	1	1	1	1	1	1	1	1	44	16	8	20	4	4	2	2	4	4	5	2	6	4	2	5	111	25	33	29	24	3	5	2	5	4	5	4	5	5	3
2	1	1	1	2	2	14	9	5	2	2	2	2	1	1	1	1	1	1	72	24	24	24	6	6	6	6	6	6	6	6	6	6	6	6	133	35	31	34	33	5	5	5	5	5	4	5	4	6	5
2	2	1	2	1	2	22	8	14	2	1	2	2	1	2	2	3	4	3	66	23	20	23	6	5	5	5	6	6	5	5	6	6	5	6	133	34	37	34	28	6	2	5	5	6	7	6	6	5	3
2	1	1	1	1	2	11	6	5	1	1	1	2	1	1	1	1	1	1	79	28	24	27	7	7	5	7	7	6	7	5	7	7	7	7	163	46	41	37	39	7	7	7	7	7	5	6	4	6	7
1	1	1	1	2	1	26	15	11	3	4	3	3	2	2	2	2	3	2	60	22	16	22	4	6	4	4	6	5	5	4	6	6	4	6	115	30	26	30	29	4	6	5	4	4	2	4	3	4	4
2	1	1	1	1	2	22	12	10	2	2	2	4	2	2	2	2	2	2	65	19	24	22	4	6	6	6	3	5	5	6	6	6	6	6	117	28	29	32	28	5	3	4	5	5	5	4	3	3	3
2	1	1	1	2	2	17	10	7	1	4	1	2	2	1	1	1	1	3	70	24	24	22	6	6	5	7	6	5	5	6	6	6	6	6	137	37	29	33	38	6	6	5	7	6	4	6	3	5	3
2	1	1	1	2	2	23	12	11	3	4	2	2	1	2	2	3	2	2	67	21	24	22	6	6	6	6	4	5	5	6	6	5	6	6	115	31	22	30	32	4	3	5	4	5	2	4	3	3	6
2	1	1	1	2	2	20	13	7	2	3	2	5	1	1	1	1	3	1	63	20	18	25	4	4	4	5	5	6	6	3	6	7	6	7	92	22	18	26	26	3	2	3	2	3	3	4	1	4	3
2	1	1	1	2	2	20	14	6	3	3	3	3	2	1	1	1	2	1	62	20	23	19	5	6	6	6	4	4	5	6	6	5	5	4	120	33	36	25	26	4	4	4	4	5	5	5	6	5	6
2	1	1	2	2	2	19	12	7	3	2	2	3	2	1	1	1	3	1	59	18	24	17	5	3	6	6	5	4	5	6	4	5	6	4	103	25	25	27	26	4	3	4	3	3	4	4	3	4	3
2	1	1	1	2	2	24	12	12	2	3	2	3	2	3	2	2	3	2	75	24	27	24	5	6	6	7	7	6	6	7	6	6	7	6	111	29	25	30	27	5	5	4	3	3	3	4	3	5	3
2	1	1	1	2	2	18	8	10	1	1	1	4	1	1	1	1	4	3	71	23	22	26	4	5	5	5	7	7	6	6	7	7	6	6	153	40	36	39	38	5	5	6	6	6	6	6	5	6	6
2	1	1	1	2	2	19	10	9	1	3	2	3	1	1	2	3	2	1	79	28	25	26	7	7	6	6	7	6	6	6	7	7	7	7	128	35	23	32	38	6	6	5	4	5	3	6	2	5	2
2	1	1	1	2	1	17	9	8	2	3	1	2	1	1	1	1	2	3	75	28	21	26	7	7	5	6	7	6	7	5	7	7	5	6	134	36	35	30	33	5	7	4	6	5	5	4	6	6	6
2	1	1	1	2	1	23	12	11	2	2	2	4	2	2	2	1	2	4	69	25	22	22	6	7	6	6	6	6	6	5	5	6	5	5	125	34	27	34	30	5	3	4	6	6	3	5	3	5	5
2	1	1	1	2	1	20	11	9	5	1	1	3	1	1	1	1	5	1	74	26	24	24	7	6	6	7	7	6	6	6	6	6	5	6	177	45	48	42	42	6	7	7	7	7	7	5	7	7	7
1	1	1	1	2	2	24	18	6	4	4	5	4	1	1	1	1	1	2	45	14	17	14	4	3	6	6	3	4	3	2	3	4	3	4	131	27	38	33	33	3	6	2	6	3	6	3	3	5	7
2	1	1	2	2	2	21	12	9	2	2	2	4	2	1	2	2	2	2	60	20	20	20	5	5	5	5	5	5	5	5	5	5	5	5	111	28	27	29	27	5	5	5	5	3	3	3	3	3	3
2	1	1	2	2	2	29	15	14	3	2	4	4	2	1	2	4	4	3	49	18	15	16	3	5	3	4	5	2	3	3	6	5	5	5	107	28	27	25	27	3	4	5	4	3	3	3	3	4	5
1	1	1	2	2	2	27	16	11	3	3	4	4	2	2	2	2	3	2	77	26	27	24	7	7	7	7	7	6	6	6	6	5	7	6	121	27	33	31	30	4	6	4	6	3	3	4	3	6	4
1	1	1	2	2	2	29	17	12	3	5	2	5	2	2	2	2	4	2	56	21	13	22	5	6	5	4	5	5	5	2	6	5	2	6	82	20	23	18	21	3	4	3	3	2	2	3	3	3	2
2	1	1	2	1	2	10	5	5	1	1	1	1	1	1	1	1	1	1	82	26	28	28	6	6	7	7	7	7	7	7	7	7	7	7	133	33	37	32	31	5	5	4	5	5	6	5	5	6	5
2	1	1	2	1	2	10	5	5	1	1	1	1	1	1	1	1	1	1	72	25	23	24	6	7	6	5	6	6	6	6	6	6	6	6	160	45	36	38	41	6	7	7	7	7	5	6	5	7	6
1	1	1	1	2	2	22	12	10	2	1	2	5	2	2	2	2	2	2	36	11	12	13	6	1	2	6	2	4	2	2	2	2	2	5	99	28	28	21	22	2	7	4	4	4	5	2	3	5	7
1	1	1	1	2	2	12	5	7	1	1	1	1	1	1	1	1	3	1	65	22	25	18	6	6	7	6	4	4	3	6	6	6	6	5	150	41	34	38	37	6	6	4	6	6	3	6	5	6	7
2	1	1	2	2	2	26	14	12	3	4	3	2	2	1	1	4	4	2	67	24	19	24	6	6	5	5	6	6	6	5	6	6	4	6	128	31	30	34	33	4	5	4	5	4	6	5	5	5	4
2	1	1	1	1	2	10	5	5	1	1	1	1	1	1	1	1	1	1	78	24	27	27	6	6	7	7	5	7	6	7	7	7	6	7	131	36	29	37	29	6	6	5	6	5	3	4	3	5	5
2	1	1	1	2	2	14	7	7	2	2	1	1	1	2	2	1	1	1	72	24	24	24	6	6	6	6	6	6	6	6	6	6	6	6	121	32	29	27	33	5	4	4	4	5	5	4	4	4	5
2	1	1	2	1	1	13	8	5	1	1	1	4	1	1	1	1	1	1	51	20	13	18	6	6	2	3	4	5	5	2	5	4	6	3	112	33	28	27	24	4	6	4	3	5	6	4	3	4	5
2	1	1	2	1	2	32	18	14	4	4	3	5	2	4	3	2	3	2	25	7	13	5	1	1	3	4	1	1	1	3	1	4	3	2	126	38	33	37	18	6	4	6	6	6	6	6	5	6	4
2	1	1	1	2	2	11	6	5	1	1	1	2	1	1	1	1	1	1	84	28	28	28	7	7	7	7	7	7	7	7	7	7	7	7	169	47	40	41	41	6	6	7	7	7	5	7	5	6	7
2	1	1	2	2	2	22	12	10	3	3	2	2	2	2	2	2	2	2	57	17	20	20	4	4	5	5	5	5	5	5	5	4	5	5	112	28	33	20	31	4	6	4	5	3	6	3	5	4	5
2	1	1	1	2	2	18	10	8	1	1	3	3	2	1	1	1	2	3	84	28	28	28	7	7	7	7	7	7	7	7	7	7	7	7	134	35	28	39	32	6	3	6	6	5	3	4	4	5	5
2	1	1	1	1	2	16	11	5	5	1	1	3	1	1	1	1	1	1	71	24	23	24	6	6	6	6	6	6	6	5	6	6	6	6	118	32	29	28	29	5	4	4	5	5	5	5	4	4	5
1	1	1	1	2	2	21	11	10	3	2	2	2	2	2	2	2	2	2	73	25	24	24	6	7	6	6	6	6	6	6	6	6	6	6	140	32	40	34	34	5	5	3	5	5	6	5	6	6	5
2	1	1	2	2	1	13	7	6	2	1	2	1	1	1	1	1	2	1	72	24	24	24	6	6	6	6	6	6	6	6	6	6	6	6	127	35	32	32	28	5	4	5	4	5	3	5	5	4	6
2	1	1	2	1	1	19	14	5	3	2	4	4	1	1	1	1	1	1	83	28	27	28	7	7	7	7	7	7	7	7	7	7	6	7	101	23	16	32	30	5	3	3	2	3	1	2	1	3	2
2	1	1	2	1	2	20	14	6	3	3	2	4	2	1	1	1	2	1	77	26	23	28	6	6	5	7	7	7	7	6	7	7	5	7	135	38	26	34	37	6	7	4	3	3	2	4	6	6	7
1	2	1	1	2	2	23	13	10	3	3	3	2	2	2	2	2	2	2	42	16	8	18	3	3	2	2	5	4	4	2	5	5	2	5	111	28	29	27	27	4	4	4	4	4	4	3	5	4	5
2	1	1	2	2	1	29	17	12	3	4	4	3	3	2	2	2	3	3	34	10	11	13	3	2	2	2	2	3	4	5	2	3	2	4	108	25	27	29	27	4	3	4	4	3	2	3	5	5	3
2	1	1	2	2	2	15	8	7	2	2	1	2	1	1	1	1	2	2	72	23	27	22	5	6	7	7	6	6	5	6	6	6	7	5	123	32	30	31	30	4	7	4	5	4	4	4	3	5	6
2	1	1	2	2	2	27	15	12	3	3	4	3	2	3	2	2	3	2	65	24	17	24	6	6	5	4	6	6	6	4	6	6	4	6	134	33	31	36	34	6	5	5	5	5	3	4	3	5	3
2	1	1	1	2	2	16	11	5	3	1	2	4	1	1	1	1	1	1	67	22	22	23	6	6	6	6	4	6	5	5	6	6	5	6	99	26	25	20	28	4	4	4	4	3	2	4	2	4	3
1	1	1	2	2	2	20	10	10	2	2	2	2	2	2	2	2	2	2	46	16	15	15	4	4	4	5	4	4	3	4	4	4	2	4	107	34	35	24	14	4	5	7	5	4	7	4	7	4	6
2	1	1	1	2	2	10	5	5	1	1	1	1	1	1	1	1	1	1	72	25	28	19	4	7	7	7	7	4	4	7	4	7	7	7	123	28	37	28	30	4	4	4	7	4	4	4	1	7	4
2	1	1	1	2	2	22	12	10	2	2	2	4	2	2	2	1	3	2	63	20	20	23	5	5	5	5	4	6	6	5	6	6	5	5	114	27	24	29	34	4	3	4	3	3	3	3	2	4	6
1	1	1	2	2	2	16	11	5	2	2	2	3	2	1	1	1	1	1	78	28	24	26	7	7	6	6	7	6	6	6	7	7	6	7	137	35	29	40	33	6	2	6	5	6	2	5	2	5	6
2	1	1	1	2	1	10	5	5	1	1	1	1	1	1	1	1	1	1	76	27	25	24	7	7	6	6	6	6	5	6	6	7	7	7	137	33	34	39	31	6	3	5	5	4	3	3	4	5	6
1	1	1	2	2	2	10	5	5	1	1	1	1	1	1	1	1	1	1	77	27	26	24	7	7	7	7	7	6	6	6	6	6	6	6	147	39	37	35	36	6	6	4	6	6	6	5	5	6	7
2	1	1	1	2	1	12	7	5	1	1	1	3	1	1	1	1	1	1	81	28	25	28	7	7	4	7	7	7	7	7	7	7	7	7	142	42	25	38	37	7	4	5	5	7	3	6	2	3	7
2	1	1	1	2	2	16	11	5	2	2	3	2	2	1	1	1	1	1	74	25	25	24	5	7	6	7	7	6	6	6	6	6	6	6	133	35	33	32	33	6	5	4	4	4	4	5	5	5	6
1	1	1	1	1	1	26	12	14	3	2	2	3	2	2	2	3	3	4	65	21	23	21	5	6	6	6	5	5	5	6	6	5	5	5	129	34	34	30	31	5	6	5	6	5	4	4	5	5	5
2	1	1	2	1	2	16	10	6	2	2	2	2	2	1	1	1	1	2	84	28	28	28	7	7	7	7	7	7	7	7	7	7	7	7	142	36	29	42	35	5	4	6	5	5	4	5	3	6	6
1	1	1	1	2	2	23	13	10	3	3	2	3	2	2	2	2	2	2	57	21	16	20	6	5	4	4	5	5	5	4	5	5	4	5	120	32	29	28	31	5	6	4	5	5	5	4	3	6	3
2	1	1	2	2	2	16	11	5	3	3	2	2	1	1	1	1	1	1	81	26	27	28	6	7	6	7	6	7	7	7	7	7	7	7	137	40	33	36	28	6	6	6	6	6	6	6	4	6	4
1	2	1	2	1	1	12	7	5	2	1	1	2	1	1	1	1	1	1	84	28	28	28	7	7	7	7	7	7	7	7	7	7	7	7	132	33	29	36	34	5	5	4	5	5	4	5	3	5	4
2	2	1	1	2	2	10	5	5	1	1	1	1	1	1	1	1	1	1	70	26	24	20	7	7	7	7	7	5	4	5	5	5	5	6	147	42	35	35	35	6	6	6	6	6	6	6	4	5	6
1	1	1	2	1	2	21	12	9	3	3	1	3	2	2	2	2	2	1	62	18	25	19	1	7	7	7	4	7	4	5	5	6	6	3	99	28	25	20	26	3	4	3	3	3	5	4	3	3	6
2	1	1	2	2	2	23	15	8	3	4	2	4	2	1	1	1	1	4	50	14	18	18	3	2	4	6	5	5	5	3	5	4	5	3	102	23	26	27	26	3	2	4	4	3	2	3	3	5	3
2	1	1	2	2	2	17	9	8	1	1	2	4	1	1	1	1	1	4	75	23	27	25	5	5	6	7	6	5	6	7	7	7	7	7	136	37	29	33	37	7	6	4	5	5	5	6	2	6	4
2	1	1	2	2	2	22	15	7	4	4	2	3	2	1	1	1	2	2	76	25	27	24	6	6	7	7	7	6	6	7	6	6	6	6	107	23	27	30	27	4	3	3	3	3	3	3	3	6	4
2	1	1	2	1	2	16	9	7	1	1	2	4	1	1	1	1	3	1	75	27	26	22	7	7	7	7	7	5	5	6	6	6	6	6	132	36	38	31	27	5	6	4	6	6	5	5	5	6	5
2	1	1	2	2	2	14	6	8	1	1	1	2	1	1	1	1	4	1	71	26	20	25	6	7	4	5	7	6	6	6	7	6	5	6	128	34	26	35	33	4	3	5	6	7	2	5	2	6	4
2	1	1	2	2	2	15	5	10	1	1	1	1	1	1	1	1	4	3	84	28	28	28	7	7	7	7	7	7	7	7	7	7	7	7	147	36	40	36	35	6	5	5	5	5	5	5	6	6	5
1	1	1	1	2	2	11	6	5	1	1	1	2	1	1	1	1	1	1	54	18	18	18	4	6	6	6	4	4	4	1	5	4	5	5	100	33	20	20	27	6	1	7	7	7	1	4	1	4	4
2	1	1	2	1	1	23	16	7	2	5	3	3	3	1	1	1	3	1	61	21	20	20	5	6	5	5	5	5	5	5	5	5	5	5	106	23	28	29	26	4	3	3	5	2	2	3	3	4	4
2	1	1	1	2	2	23	13	10	3	2	2	4	2	1	2	2	3	2	67	24	19	24	6	6	5	5	6	6	6	4	6	6	5	6	103	23	24	28	28	4	2	3	4	3	3	3	3	4	5
2	1	1	1	2	2	14	9	5	4	1	1	2	1	1	1	1	1	1	75	26	23	26	6	7	6	6	6	6	6	7	7	7	4	7	117	25	27	31	34	4	4	4	3	3	3	3	2	7	4
2	1	1	1	1	2	29	19	10	3	4	4	5	3	2	3	2	1	2	60	19	23	18	4	6	6	6	4	4	4	5	5	5	6	5	113	27	23	33	30	4	3	4	4	4	2	4	2	5	3
2	1	1	1	2	2	14	9	5	2	2	1	2	2	1	1	1	1	1	66	22	23	21	5	6	6	6	5	5	5	7	6	6	4	5	125	30	31	33	31	4	5	3	5	3	5	4	5	4	6
2	1	1	2	2	2	19	11	8	3	1	4	2	1	1	1	2	2	2	56	18	18	20	3	5	3	5	5	5	5	5	5	5	5	5	97	24	28	26	19	3	6	4	5	3	3	3	4	6	2
2	1	1	1	2	2	18	9	9	2	2	1	2	2	2	2	2	1	2	70	24	22	24	6	6	5	6	6	6	6	5	6	6	6	6	130	35	35	30	30	5	4	5	5	5	4	5	5	5	6
2	1	1	1	2	2	30	15	15	3	3	3	3	3	3	3	3	3	3	48	16	16	16	4	4	4	4	4	4	4	4	4	4	4	4	104	28	28	24	24	4	4	4	4	4	4	4	4	4	4
2	1	1	1	2	2	13	7	6	1	1	2	2	1	1	1	1	2	1	83	28	27	28	7	7	7	7	7	7	7	7	7	7	6	7	151	41	40	35	35	6	7	5	6	5	6	6	3	6	6
2	1	1	2	1	2	30	19	11	4	4	4	4	3	1	2	3	3	2	51	19	12	20	5	5	3	3	5	5	4	4	6	4	2	5	85	23	24	21	17	2	3	4	4	2	2	5	2	5	3
2	1	1	2	2	2	20	10	10	2	2	2	2	2	2	2	2	2	2	65	25	20	20	6	7	3	7	6	4	4	6	6	6	4	6	124	34	26	31	33	6	3	4	5	6	4	5	3	5	5
1	1	1	1	2	2	23	13	10	2	2	2	4	3	2	2	2	2	2	50	18	14	18	5	4	4	4	4	5	5	2	5	5	4	3	133	32	37	33	31	3	5	4	6	6	5	5	5	6	4
2	1	1	2	1	1	18	13	5	4	4	2	2	1	1	1	1	1	1	69	23	22	24	5	6	6	6	6	6	6	4	6	6	6	6	119	28	23	37	31	4	3	4	2	5	5	5	1	5	3
2	1	1	2	2	2	17	11	6	2	3	2	2	2	2	1	1	1	1	84	28	28	28	7	7	7	7	7	7	7	7	7	7	7	7	136	36	31	35	34	6	4	4	7	5	3	5	4	5	6
2	1	1	2	2	2	20	14	6	2	2	4	4	2	1	1	1	2	1	60	17	28	15	5	5	7	7	3	3	2	7	5	4	7	5	136	33	34	33	36	4	5	5	6	4	6	5	5	4	5
1	1	1	1	2	2	26	14	12	3	2	2	4	3	2	2	2	3	3	64	21	22	21	4	5	6	6	6	6	6	4	5	6	6	4	111	27	26	32	26	4	3	4	4	3	4	3	4	4	5
2	1	1	1	2	1	27	17	10	4	3	3	4	3	2	2	1	2	3	57	20	18	19	5	5	5	5	5	5	4	4	5	5	4	5	112	30	27	28	27	5	5	4	4	4	4	5	3	5	3
2	1	1	1	2	2	22	12	10	2	4	2	2	2	2	2	2	2	2	69	22	23	24	5	5	5	6	6	6	6	6	6	6	6	6	118	31	29	25	33	6	5	4	5	4	5	4	3	4	3
2	2	1	1	2	2	18	11	7	3	2	2	3	1	1	1	1	1	3	41	18	9	14	5	5	3	2	4	4	4	2	4	4	2	2	116	26	32	27	31	4	5	4	5	4	5	4	4	5	2
2	1	1	1	2	1	20	10	10	2	2	2	2	2	2	2	2	2	2	54	18	18	18	4	5	5	5	4	4	5	4	4	5	4	5	118	33	27	27	31	5	4	5	5	5	3	5	3	5	4
2	1	1	2	2	2	26	17	9	3	4	4	4	2	2	1	1	3	2	78	27	25	26	6	7	7	6	7	6	6	5	7	7	7	7	102	25	24	26	27	5	3	3	3	3	4	3	4	3	4
2	1	1	1	2	2	25	15	10	3	2	2	5	3	2	2	2	2	2	50	20	15	15	6	5	3	4	5	2	2	5	6	4	3	5	104	28	20	32	24	5	1	5	1	6	4	4	2	5	2
1	1	1	1	2	2	23	11	12	3	2	2	2	2	2	2	2	4	2	52	20	17	15	5	5	4	5	5	3	4	4	3	5	4	5	120	30	35	29	26	3	6	3	5	4	5	4	6	5	5
2	1	1	1	2	2	31	16	15	3	3	4	3	3	3	3	3	3	3	47	15	16	16	4	3	4	4	4	4	4	4	4	4	4	4	98	27	24	23	24	4	4	4	4	4	4	4	2	4	3
2	1	1	1	1	1	16	8	8	1	1	2	3	1	2	1	1	2	2	77	25	28	24	6	7	7	7	6	6	6	7	6	6	7	6	137	29	36	37	35	5	3	3	5	5	3	4	6	5	6
2	1	1	2	1	2	27	15	12	1	4	3	5	2	2	3	1	3	3	49	21	15	13	7	3	3	5	4	2	3	2	5	7	5	3	150	46	42	28	34	7	7	7	7	6	7	5	4	7	7
2	1	1	1	2	1	25	15	10	2	4	4	3	2	2	2	2	2	2	54	18	18	18	5	4	4	4	4	4	4	5	5	5	5	5	119	32	31	30	26	6	4	4	6	5	4	5	3	5	4
2	1	1	1	2	2	24	10	14	1	1	4	2	2	3	2	4	4	1	43	20	4	19	4	6	1	1	5	4	5	1	5	5	1	5	98	21	18	31	28	2	1	4	3	3	1	4	1	5	2
1	1	1	1	1	2	22	10	12	2	2	2	2	2	2	2	2	2	4	70	22	24	24	4	6	6	6	6	6	6	6	6	6	6	6	142	42	42	36	22	6	6	6	6	6	6	6	6	6	6
2	1	1	1	2	2	13	8	5	2	1	1	3	1	1	1	1	1	1	59	19	17	23	5	2	4	5	6	6	6	4	6	6	4	5	85	13	20	24	28	1	1	1	2	2	1	4	1	5	2
2	1	1	2	2	1	16	11	5	1	4	1	4	1	1	1	1	1	1	78	28	25	25	7	7	7	7	7	5	6	4	7	7	7	7	147	38	31	42	36	7	5	4	3	7	3	4	2	7	5
1	1	1	1	2	2	22	11	11	2	2	3	2	2	2	2	3	2	2	75	24	27	24	6	6	7	7	6	6	6	7	6	6	6	6	143	36	37	36	34	6	5	4	6	5	5	5	6	6	6
2	1	1	2	1	2	16	9	7	2	1	1	4	1	1	1	1	3	1	75	27	28	20	7	6	7	7	7	4	4	7	6	7	7	6	143	33	34	38	38	4	7	3	4	4	5	3	6	6	6
2	1	1	2	2	2	17	12	5	2	3	2	3	2	1	1	1	1	1	48	15	21	12	3	4	6	6	3	2	2	4	4	5	5	4	130	36	39	32	23	5	5	5	5	5	5	5	6	4	4
1	1	1	1	2	1	18	13	5	3	4	1	4	1	1	1	1	1	1	48	16	16	16	4	4	4	4	4	4	4	4	4	4	4	4	104	28	28	24	24	4	4	4	4	4	4	4	4	4	4
2	1	1	1	1	1	25	10	15	1	3	2	2	2	4	3	2	3	3	58	17	18	23	5	5	4	5	3	5	6	4	6	4	5	6	145	40	36	35	34	5	2	7	6	7	5	6	2	7	7
1	1	1	1	2	1	10	5	5	1	1	1	1	1	1	1	1	1	1	71	23	24	24	6	5	6	6	6	6	6	6	6	6	6	6	141	37	33	35	36	6	6	5	6	5	6	6	4	6	3
2	1	1	2	2	2	24	15	9	3	4	3	3	2	1	1	3	1	3	67	21	24	22	6	5	5	7	4	5	5	6	6	6	6	6	110	23	26	34	27	4	2	4	3	3	4	3	3	4	4
2	1	1	1	1	2	19	14	5	3	2	3	4	2	1	1	1	1	1	78	25	25	28	6	6	6	7	6	7	7	6	7	7	6	7	126	34	32	28	32	6	5	3	6	5	4	4	3	6	6
1	1	1	1	2	1	15	7	8	1	1	1	3	1	1	1	1	3	2	84	28	28	28	7	7	7	7	7	7	7	7	7	7	7	7	129	36	32	29	32	5	5	5	5	5	6	6	4	5	5
1	1	1	1	2	2	15	5	10	1	1	1	1	1	1	1	3	4	1	67	20	24	23	4	5	6	6	5	6	5	6	6	6	6	6	123	33	32	28	30	6	5	4	5	5	6	5	3	5	6
2	1	1	2	2	1	13	8	5	1	1	1	4	1	1	1	1	1	1	73	25	23	25	6	6	6	6	6	6	6	5	7	7	6	6	111	35	23	28	25	6	3	5	5	5	3	6	2	4	4
1	1	1	2	2	2	22	12	10	2	2	2	4	2	2	2	2	2	2	67	19	24	24	5	6	6	6	2	6	6	6	6	6	6	6	135	36	35	28	36	6	3	6	6	6	3	6	5	5	3
1	1	1	2	1	2	23	12	11	2	2	2	4	2	2	2	2	3	2	68	22	24	22	5	5	6	6	6	5	5	6	6	6	6	6	148	41	34	36	37	6	6	6	6	6	5	6	3	6	5
1	1	1	2	2	2	18	8	10	2	1	3	1	1	3	2	2	1	2	78	25	26	27	6	6	6	6	6	7	6	7	7	7	7	7	149	32	36	39	42	5	4	6	6	4	3	6	5	3	4
2	1	1	1	2	2	20	10	10	2	2	2	2	2	2	2	2	2	2	76	24	28	24	6	5	7	7	7	6	6	7	6	6	7	6	130	29	30	32	39	4	2	2	5	5	3	5	3	6	6
1	1	1	2	2	2	25	19	6	4	4	4	3	4	1	2	1	1	1	64	23	20	21	6	6	7	5	6	6	4	4	5	5	4	6	124	35	34	23	32	5	7	5	6	3	3	5	5	6	7
2	1	1	2	2	1	20	8	12	1	1	3	1	2	2	1	3	4	2	79	26	27	26	6	6	7	7	7	7	7	7	6	7	6	6	143	39	36	34	34	6	5	6	6	5	5	6	4	6	5
2	1	1	1	2	2	26	16	10	3	4	3	3	3	2	2	2	2	2	63	22	21	20	6	5	6	6	5	5	5	5	5	6	4	5	137	34	33	35	35	4	5	5	6	5	5	6	4	5	4
2	1	1	1	1	2	20	10	10	2	2	2	2	2	2	1	2	2	3	67	23	21	23	5	6	4	6	6	6	6	6	6	6	5	5	142	37	34	34	37	6	3	4	5	6	5	6	4	6	6
1	1	1	2	1	2	29	13	16	1	1	1	5	5	1	5	1	5	4	39	24	6	9	7	7	1	1	5	3	2	1	2	5	3	2	116	34	27	37	18	5	3	7	5	6	1	5	6	5	1
1	1	1	2	2	2	12	7	5	1	1	1	3	1	1	1	1	1	1	73	28	17	28	7	7	4	5	7	7	7	4	7	7	4	7	130	25	36	28	41	5	2	3	7	4	7	3	3	5	5
2	1	1	1	2	2	28	17	11	3	4	3	4	3	2	2	2	3	2	50	16	16	18	4	4	4	4	4	4	4	4	5	4	4	5	139	31	29	39	40	5	5	4	5	5	5	4	3	5	3
1	1	1	2	1	1	16	6	10	1	1	1	2	1	1	1	2	3	3	73	26	23	24	7	6	6	6	7	6	6	5	6	6	6	6	134	36	35	31	32	5	6	4	7	5	5	5	5	5	6
1	1	1	1	2	2	24	11	13	2	2	2	3	2	2	2	3	3	3	69	21	25	23	5	5	7	7	5	6	5	5	6	6	6	6	139	35	34	35	35	4	5	5	6	6	6	5	4	5	5
2	1	1	2	2	2	14	9	5	1	1	2	4	1	1	1	1	1	1	81	28	28	25	7	7	7	7	7	6	6	7	6	7	7	7	116	29	30	32	25	6	4	4	3	4	4	4	4	6	3
2	1	1	2	2	1	10	5	5	1	1	1	1	1	1	1	1	1	1	55	20	18	17	6	5	4	4	3	4	5	4	4	6	6	4	157	39	38	42	38	5	6	5	6	6	6	6	4	6	5
2	1	1	2	2	2	17	8	9	1	1	1	4	1	1	1	1	4	2	68	26	18	24	7	7	4	6	5	6	5	4	7	7	4	6	89	26	22	21	20	4	3	4	4	4	3	5	4	2	3
1	1	1	2	1	2	20	10	10	2	2	2	2	2	2	2	2	2	2	46	15	10	21	3	3	4	2	4	6	6	2	4	5	2	5	66	24	19	12	11	2	4	4	1	4	2	4	1	5	1
1	2	1	1	2	2	19	14	5	2	3	3	4	2	1	1	1	1	1	66	23	20	23	6	6	5	5	5	6	6	4	6	6	6	5	118	31	32	27	28	4	6	4	5	4	4	4	5	5	5
2	1	1	2	1	1	20	10	10	2	2	2	2	2	2	1	2	3	2	81	28	26	27	7	7	6	6	7	7	6	7	7	7	7	7	164	44	41	42	37	6	6	6	7	6	6	6	3	5	7
1	2	1	2	2	1	18	11	7	2	2	2	3	2	2	2	1	1	1	70	23	23	24	6	6	6	6	5	6	6	5	6	6	6	6	122	31	30	32	29	6	4	4	4	4	3	4	5	4	4
2	1	1	2	2	2	19	11	8	2	2	1	4	2	2	1	2	1	2	79	24	27	28	4	7	7	7	7	7	7	6	7	6	7	7	118	32	25	29	32	6	2	3	5	6	2	5	3	4	5
2	1	1	2	2	1	20	10	10	2	2	2	2	2	2	2	2	2	2	67	23	22	22	5	6	6	6	6	5	6	6	6	6	4	5	122	31	27	32	32	4	6	4	5	4	3	4	3	5	5
1	1	1	2	1	1	11	6	5	1	1	1	2	1	1	1	1	1	1	53	16	18	19	4	4	4	4	4	4	4	4	4	4	6	7	147	37	40	36	34	5	6	4	5	5	6	6	5	6	6
1	1	1	2	1	2	10	5	5	1	1	1	1	1	1	1	1	1	1	71	24	23	24	6	6	6	5	6	6	6	5	6	6	7	6	142	41	31	36	34	7	7	7	6	6	3	6	3	7	2
2	1	1	2	2	2	30	17	13	4	4	4	4	1	1	1	4	4	3	53	20	16	17	5	5	4	5	5	4	3	3	5	5	4	5	97	21	24	26	26	2	4	3	5	3	3	3	4	2	3
1	1	1	2	2	2	18	11	7	2	2	2	3	2	2	1	1	1	2	80	28	28	24	7	7	7	7	7	6	6	7	6	7	7	6	128	30	30	34	34	5	6	4	6	4	5	3	4	4	3
2	1	1	2	1	2	19	8	11	1	1	1	4	1	1	1	3	3	3	57	19	17	21	4	6	4	5	4	4	5	4	6	5	4	6	120	29	30	30	31	4	5	4	4	4	5	4	3	5	4
1	1	1	2	1	2	23	12	11	3	1	2	4	2	2	1	1	3	4	68	22	23	23	4	6	6	6	6	5	6	6	6	6	5	6	123	29	31	36	27	5	4	5	6	3	5	4	2	6	3
1	1	1	2	1	2	18	9	9	1	2	1	3	2	2	1	1	3	2	81	28	26	27	7	7	7	7	7	7	6	6	7	7	6	7	146	32	35	40	39	6	7	5	7	5	6	6	6	5	1
2	1	1	2	2	1	18	10	8	2	2	2	3	1	1	1	1	3	2	72	24	26	22	6	5	7	6	7	5	5	6	6	6	7	6	141	30	32	40	39	4	2	6	5	4	4	5	4	6	5
2	1	1	1	2	1	24	14	10	3	3	2	3	3	2	2	2	2	2	59	23	15	21	5	6	4	4	6	6	5	3	5	6	4	5	119	31	29	30	29	5	4	3	4	4	4	5	3	5	5
2	1	1	1	1	2	20	8	12	3	2	1	1	1	1	1	1	5	4	40	11	6	23	4	2	1	2	2	6	5	1	6	3	2	6	139	32	43	28	36	4	6	3	6	3	3	4	6	7	6
2	1	1	1	2	2	10	5	5	1	1	1	1	1	1	1	1	1	1	82	26	28	28	6	6	7	7	7	7	7	7	7	7	7	7	124	36	34	30	24	6	5	5	5	6	5	5	5	5	4
2	1	1	1	2	2	24	12	12	2	2	2	4	2	2	2	2	3	3	79	23	28	28	6	3	7	7	7	7	7	7	7	7	7	7	118	29	24	29	36	6	3	4	3	3	3	3	3	3	7
2	1	1	1	2	2	20	15	5	3	4	2	4	2	1	1	1	1	1	73	25	21	27	6	6	5	5	6	7	6	5	7	7	6	7	131	32	29	36	34	5	7	4	5	5	3	4	3	6	2
2	1	1	1	2	2	22	12	10	2	4	2	2	2	2	2	2	2	2	56	21	17	18	6	5	4	4	5	4	4	5	5	5	4	5	119	31	30	31	27	5	6	4	5	4	3	5	4	4	3
1	1	1	2	2	2	15	8	7	3	1	1	2	1	1	1	1	3	1	45	21	16	8	6	4	3	3	4	1	1	3	2	7	7	4	153	31	42	42	38	1	5	4	6	4	5	6	6	6	4
2	1	1	2	1	2	15	10	5	2	2	4	1	1	1	1	1	1	1	52	23	12	17	6	6	3	4	4	4	4	2	5	7	3	4	116	31	29	27	29	6	3	5	3	5	3	4	3	3	4
1	1	1	2	1	2	24	13	11	2	4	1	4	2	2	2	2	1	4	78	27	27	24	7	6	7	7	7	6	7	7	6	7	6	5	127	32	24	38	33	5	4	3	4	4	4	5	3	4	6
2	1	1	2	1	2	21	9	12	1	1	1	4	2	3	2	1	3	3	48	19	16	13	7	4	3	5	5	3	2	2	4	3	6	4	142	33	34	37	38	5	5	4	6	7	5	5	3	5	3
2	1	1	1	2	2	25	15	10	3	4	2	4	2	2	2	2	2	2	68	23	23	22	6	6	5	6	5	5	6	6	5	6	6	6	113	29	25	28	31	3	6	4	5	4	3	4	2	4	3
2	1	1	2	2	2	12	5	7	1	1	1	1	1	1	1	1	3	1	78	27	27	24	7	6	6	7	7	5	6	7	7	7	7	6	168	43	44	40	41	6	6	4	7	7	5	6	7	4	7
2	1	1	1	2	2	27	10	17	2	2	2	2	2	2	3	4	4	4	41	16	12	13	5	5	4	4	2	2	4	2	5	4	2	2	84	21	21	24	18	3	2	3	3	3	3	3	3	3	3
2	2	1	1	2	2	27	15	12	3	4	2	4	2	2	2	2	3	3	66	23	19	24	6	5	4	5	5	5	6	5	7	7	5	6	105	26	29	24	26	4	4	3	4	4	4	3	4	4	4
2	1	1	2	2	2	22	11	11	2	2	2	3	2	2	2	2	3	2	70	23	23	24	6	6	6	6	5	6	6	5	6	6	6	6	128	36	31	30	31	6	6	6	6	5	4	5	3	5	3
2	1	1	1	2	2	19	13	6	3	3	1	4	2	2	1	1	1	1	57	20	19	18	5	5	5	5	5	4	4	4	5	5	5	5	115	29	27	30	29	5	4	4	6	3	2	4	3	3	5
1	1	1	2	1	2	21	12	9	2	3	2	4	1	1	1	2	2	3	27	11	7	9	4	3	2	1	2	3	2	2	2	2	2	2	75	18	20	23	14	2	3	3	2	3	2	3	6	3	2
2	1	1	2	2	1	12	5	7	1	1	1	1	1	1	1	1	3	1	84	28	28	28	7	7	7	7	7	7	7	7	7	7	7	7	151	39	33	41	38	6	5	5	5	6	4	6	5	5	5
1	1	1	2	1	2	12	5	7	1	1	1	1	1	1	3	1	1	1	75	27	28	20	7	6	7	7	7	5	5	7	5	7	7	5	166	41	41	42	42	5	3	6	6	7	6	6	5	7	7
1	1	1	2	1	1	18	10	8	2	2	2	2	2	1	1	2	2	2	83	28	28	27	7	7	7	7	7	7	6	7	7	7	7	7	130	34	35	30	31	6	5	5	5	5	5	5	5	6	3
2	1	1	1	2	1	12	7	5	1	1	1	3	1	1	1	1	1	1	72	24	21	27	6	6	5	5	5	6	7	6	7	7	5	7	113	28	22	34	29	6	2	4	4	5	3	4	2	5	3
2	1	1	1	2	2	23	13	10	2	3	3	3	2	2	2	2	2	2	55	19	17	19	4	5	5	4	5	5	4	4	5	5	4	5	98	25	24	27	22	4	3	3	4	3	3	4	3	4	4
1	1	1	2	1	2	10	5	5	1	1	1	1	1	1	1	1	1	1	22	6	8	8	1	1	3	3	1	3	1	1	3	3	1	1	65	14	24	15	12	1	7	1	6	1	7	1	1	7	2
1	1	1	2	1	2	32	11	21	3	1	1	5	1	5	1	5	5	5	33	7	16	10	2	1	6	3	1	1	2	2	6	3	5	1	120	34	35	31	20	5	6	5	5	5	4	4	5	6	4
2	1	1	1	2	2	22	12	10	3	2	2	4	1	1	2	1	3	3	64	23	16	25	6	5	4	4	6	6	6	4	7	6	4	6	122	32	26	33	31	5	4	4	3	5	3	4	3	4	6
1	1	1	2	2	1	10	5	5	1	1	1	1	1	1	1	1	1	1	74	26	27	21	6	6	7	7	7	4	6	7	6	7	6	5	160	45	43	40	32	7	7	7	7	6	5	6	7	7	6
2	1	1	2	1	2	20	14	6	5	1	2	4	2	1	1	1	2	1	71	22	28	21	5	5	7	7	6	6	5	7	5	6	7	5	112	27	24	29	32	4	3	3	6	4	2	5	2	4	5
1	1	1	2	1	2	18	12	6	1	4	2	4	1	1	1	1	2	1	77	26	28	23	6	7	7	7	6	6	6	7	6	7	7	5	140	37	30	39	34	6	4	4	5	6	4	5	2	5	6
2	1	1	2	2	1	15	8	7	1	2	1	3	1	1	1	1	3	1	44	20	9	15	5	5	2	2	5	4	4	4	6	5	1	1	112	27	27	29	29	4	4	2	4	5	4	4	3	5	3
2	1	1	1	2	2	24	13	11	2	1	2	5	3	1	2	2	3	3	31	10	10	11	2	2	1	2	2	3	1	4	4	4	3	3	84	18	24	22	20	1	5	1	3	3	4	3	1	5	2
2	1	1	1	2	1	20	10	10	2	2	2	2	2	2	2	2	2	2	61	22	20	19	6	6	6	6	6	5	4	4	5	4	4	5	116	27	33	32	24	5	3	4	3	4	3	3	6	6	3
2	1	1	1	2	1	12	5	7	1	1	1	1	1	1	1	1	3	1	84	28	28	28	7	7	7	7	7	7	7	7	7	7	7	7	130	30	31	35	34	5	3	5	5	5	4	4	4	4	4
2	1	1	2	1	2	26	15	11	3	4	2	4	2	2	2	2	3	2	67	24	21	22	6	6	4	5	6	5	5	6	6	6	6	6	112	25	26	31	30	4	1	4	5	3	3	3	3	4	5
2	1	1	1	2	1	25	15	10	3	4	2	4	2	2	2	2	2	2	59	22	16	21	6	6	5	5	5	5	5	3	6	5	3	5	97	27	23	17	30	6	6	3	3	3	3	4	1	5	2
1	1	1	1	2	2	20	13	7	3	3	2	3	2	2	2	1	1	1	66	22	16	28	5	7	5	3	5	7	7	4	7	5	4	7	99	23	28	22	26	2	5	2	3	4	6	3	4	3	3
2	1	1	1	2	2	11	6	5	1	1	1	2	1	1	1	1	1	1	72	25	20	27	6	6	6	6	7	7	7	4	7	6	4	6	126	27	27	37	35	4	1	3	3	5	3	5	4	4	4
2	1	1	2	1	2	20	10	10	2	2	2	2	2	2	2	2	2	2	50	16	16	18	4	4	5	3	4	4	4	3	5	4	5	5	104	26	27	25	26	4	4	3	4	4	4	3	4	4	4
1	1	1	2	2	2	21	16	5	3	4	2	4	3	1	1	1	1	1	65	23	21	21	6	6	6	5	5	5	5	3	6	6	7	5	118	29	30	32	27	5	6	3	5	4	3	3	4	5	3
2	1	1	1	2	2	17	12	5	3	2	2	4	1	1	1	1	1	1	70	24	24	22	6	7	6	7	5	5	6	7	6	6	4	5	120	36	24	35	25	6	3	5	4	6	4	6	2	4	4
1	1	1	1	2	2	26	14	12	3	4	3	3	1	2	1	2	4	3	48	17	17	14	3	7	3	5	3	2	2	5	5	4	4	5	101	24	28	28	21	3	5	4	4	2	2	4	4	3	2
2	1	1	1	2	2	20	8	12	1	1	2	3	1	1	1	2	4	4	54	26	7	21	7	7	3	1	6	5	2	2	7	6	1	7	120	19	30	39	32	1	1	2	6	6	3	3	6	3	4
2	1	1	2	1	2	11	6	5	2	1	1	1	1	1	1	1	1	1	72	24	24	24	6	6	6	6	6	6	6	6	6	6	6	6	130	35	31	34	30	6	3	5	5	6	4	5	5	5	5
2	1	1	1	2	2	20	10	10	2	2	2	2	2	2	2	2	2	2	46	15	17	14	3	4	4	5	4	3	3	3	4	4	5	4	105	26	26	28	25	4	3	3	5	4	3	3	3	4	4
1	1	1	1	2	2	20	15	5	3	2	4	4	2	1	1	1	1	1	45	18	9	18	4	6	2	3	4	4	4	2	5	4	2	5	113	29	27	31	26	4	4	5	3	4	4	4	3	5	3
1	1	1	2	1	2	19	12	7	1	2	3	5	1	1	1	1	3	1	66	23	19	24	6	6	6	6	6	6	6	3	6	5	4	6	132	29	36	41	26	5	6	3	7	5	2	3	2	6	2
2	1	1	1	2	2	25	17	8	4	4	4	3	2	2	1	1	2	2	51	19	17	15	5	5	5	5	4	4	3	3	5	5	4	3	117	28	26	31	32	4	3	4	4	5	3	5	2	3	3
2	1	1	1	2	1	31	16	15	4	2	4	4	2	4	2	3	4	2	67	21	23	23	6	5	6	6	5	6	6	5	6	5	6	5	94	31	16	27	20	6	7	5	3	2	2	6	1	3	2
2	1	1	1	2	2	25	13	12	2	3	2	3	3	3	2	2	3	2	49	13	19	17	1	4	4	5	4	4	4	5	5	4	5	4	116	27	27	30	32	4	4	5	5	4	3	3	4	4	3
1	1	1	1	2	1	16	11	5	3	3	3	1	1	1	1	1	1	1	66	23	20	23	6	6	7	5	6	6	6	5	6	5	3	5	124	32	35	26	31	4	5	4	6	5	5	5	5	6	3
1	1	1	2	1	1	18	13	5	3	3	5	1	1	1	1	1	1	1	74	28	22	24	7	7	7	3	7	5	5	5	7	7	7	7	147	36	35	41	35	6	6	5	5	6	5	5	7	4	3
2	1	1	2	2	2	10	5	5	1	1	1	1	1	1	1	1	1	1	52	16	18	18	5	5	4	4	2	4	4	4	5	4	6	5	117	33	29	30	25	5	5	5	4	5	5	4	3	5	4
2	1	1	1	2	2	31	15	16	3	3	2	4	3	3	2	4	4	3	56	18	20	18	5	4	5	5	4	4	4	4	5	5	6	5	87	25	24	19	19	4	3	3	4	3	4	4	2	4	4
2	1	1	1	2	1	23	16	7	4	4	4	3	1	1	1	1	3	1	55	22	11	22	6	6	4	3	4	5	4	1	7	6	3	6	111	31	29	28	23	6	2	6	6	4	2	5	3	6	3
2	1	1	2	2	2	19	10	9	1	1	3	4	1	3	1	2	2	1	65	27	18	20	7	7	6	6	6	5	4	2	7	7	4	4	115	29	30	32	24	6	4	3	4	3	3	4	2	5	5
2	1	1	2	1	2	11	6	5	1	1	1	2	1	1	1	1	1	1	71	26	21	24	7	7	5	5	6	6	6	5	6	6	6	6	131	35	35	31	30	6	6	5	6	5	4	5	5	5	4
2	1	1	1	2	2	27	16	11	3	3	3	4	3	2	2	2	2	3	49	19	14	16	5	5	3	3	5	4	4	3	4	4	5	4	112	28	32	28	24	4	5	4	5	3	4	4	5	5	4
2	1	1	2	1	2	13	8	5	1	1	3	2	1	1	1	1	1	1	63	23	20	20	6	6	5	5	6	5	5	5	5	5	5	5	128	35	36	28	29	5	5	5	6	5	5	5	4	5	5
2	1	1	2	2	2	15	9	6	1	2	1	3	2	1	1	1	2	1	65	24	19	22	6	6	5	5	6	5	5	5	6	6	4	6	127	32	31	32	32	4	4	4	5	5	4	4	3	4	6
1	1	1	2	2	2	26	16	10	5	2	1	5	3	1	1	3	3	2	49	17	16	16	5	5	5	5	5	4	4	2	4	2	4	4	99	27	20	29	23	5	4	4	3	3	2	3	2	4	3
2	1	1	2	1	2	20	10	10	2	2	2	2	2	2	1	2	2	3	52	18	21	13	5	5	4	6	4	3	2	6	4	4	5	4	111	28	29	29	25	4	2	5	5	5	3	5	4	5	3
1	1	1	1	2	2	17	10	7	2	2	2	3	1	1	1	1	2	2	65	22	22	21	6	6	6	5	6	5	4	4	6	4	7	6	115	28	25	33	29	4	6	3	3	2	3	4	3	5	5
2	1	1	2	2	2	19	13	6	4	4	2	2	1	1	1	1	2	1	60	22	16	22	5	5	4	6	6	6	5	4	5	6	2	6	133	31	35	31	36	5	3	5	6	6	6	4	5	6	3
2	1	1	2	2	2	16	11	5	5	1	1	3	1	1	1	1	1	1	84	28	28	28	7	7	7	7	7	7	7	7	7	7	7	7	168	44	40	42	42	7	7	6	7	6	7	7	4	7	4
2	1	1	1	1	2	18	6	12	2	1	1	1	1	3	1	2	3	3	43	14	10	19	4	4	2	2	2	5	4	2	5	4	4	5	92	22	25	23	22	3	5	2	4	2	4	3	5	2	4
2	1	1	2	1	2	13	7	6	1	2	2	1	1	1	1	1	2	1	84	28	28	28	7	7	7	7	7	7	7	7	7	7	7	7	134	38	26	36	34	5	7	5	3	4	1	5	3	5	7
2	1	1	2	1	1	15	10	5	2	2	1	3	2	1	1	1	1	1	71	23	23	25	6	5	6	6	6	6	6	5	7	6	6	6	123	29	38	28	28	4	5	4	6	4	5	4	6	5	5
2	1	1	1	2	1	28	17	11	3	4	3	4	3	2	3	2	2	2	48	16	16	16	4	4	4	4	4	4	4	4	4	4	4	4	103	28	27	24	24	4	4	4	4	4	4	5	4	4	4
2	1	1	2	2	2	12	7	5	1	1	1	3	1	1	1	1	1	1	54	19	17	18	5	5	5	5	5	5	5	2	5	4	5	3	133	35	31	29	38	4	3	7	6	7	4	6	5	6	4
2	1	1	2	1	2	11	6	5	1	1	1	2	1	1	1	1	1	1	80	28	25	27	7	7	7	7	7	7	7	7	7	7	4	6	137	37	37	32	31	5	5	5	6	6	6	5	5	5	5
2	1	1	2	1	2	24	13	11	3	3	3	3	1	2	1	1	4	3	55	17	19	19	4	4	4	5	4	4	4	6	6	5	4	5	107	29	28	24	26	4	4	4	4	4	4	4	3	4	5
2	1	1	1	2	2	11	6	5	1	1	1	2	1	1	1	1	1	1	77	26	26	25	7	5	6	7	7	6	6	6	6	7	7	7	124	36	26	31	31	7	4	5	4	6	3	6	2	4	3
2	1	1	2	1	2	25	13	12	2	3	2	4	2	2	2	2	3	3	75	25	22	28	7	6	6	6	6	7	7	5	7	6	5	7	121	33	27	32	29	4	6	4	4	3	5	4	4	5	6
2	1	1	2	2	2	24	14	10	3	3	2	4	2	3	1	2	2	2	68	20	24	24	5	5	6	6	4	6	6	6	6	6	6	6	113	26	23	34	30	4	3	3	4	3	3	4	3	5	4
2	1	1	2	1	2	22	13	9	3	3	3	3	1	1	1	2	3	2	67	23	24	20	6	6	6	6	6	5	4	6	5	5	6	6	113	28	27	30	28	4	4	4	4	4	3	4	3	5	3
1	1	1	1	2	2	23	12	11	3	3	2	2	2	2	2	2	2	3	64	24	16	24	6	6	5	3	6	6	6	4	6	6	4	6	116	31	29	29	27	5	6	4	6	4	5	4	3	5	4
2	1	1	2	1	2	15	7	8	2	1	1	2	1	1	1	1	2	3	61	22	16	23	6	4	3	5	6	5	4	3	7	6	5	7	122	35	28	29	30	6	5	4	4	5	3	6	3	6	3
2	1	1	2	1	2	15	8	7	1	2	1	3	1	1	1	1	2	2	79	25	27	27	6	5	7	7	7	7	7	6	7	7	7	6	134	36	33	35	30	6	3	4	6	6	3	6	5	5	6
1	1	1	2	1	2	46	25	21	5	5	5	5	5	5	5	5	5	1	34	11	15	8	1	5	4	4	1	1	1	4	4	4	3	2	61	12	20	18	11	3	1	1	1	1	1	1	1	4	1
2	1	1	1	2	2	21	10	11	2	1	2	3	2	2	2	2	3	2	71	24	24	23	6	6	6	6	6	6	5	6	6	6	6	6	111	28	28	28	27	5	5	3	6	4	3	3	4	4	4
2	1	1	1	2	2	21	11	10	3	2	2	2	2	1	1	4	2	2	70	22	24	24	5	5	6	6	6	6	6	6	6	6	6	6	120	30	32	29	29	4	5	4	5	4	5	4	3	6	3
2	1	1	2	2	2	24	10	14	2	2	2	2	2	3	3	2	4	2	40	15	11	14	4	4	2	2	3	3	3	3	4	4	4	4	106	27	23	30	26	3	3	3	4	4	2	5	2	5	4
2	1	1	2	2	2	28	16	12	4	4	2	4	2	4	2	2	2	2	45	14	10	21	2	2	2	3	5	5	5	2	5	5	3	6	94	24	21	27	22	3	2	5	2	4	2	4	2	4	2
2	2	1	1	2	2	24	12	12	2	2	3	3	2	1	2	3	3	3	57	22	14	21	6	6	4	4	5	5	5	2	6	5	4	5	111	27	30	27	27	4	3	4	5	4	4	4	5	5	3
2	1	1	2	1	2	35	18	17	4	3	4	4	3	4	5	4	2	2	70	24	18	28	7	7	6	5	4	7	7	3	7	6	4	7	141	36	30	40	35	7	3	5	6	6	2	6	6	3	4
1	1	1	1	2	1	22	11	11	2	2	2	3	2	1	1	3	3	3	62	20	19	23	4	5	6	5	5	6	6	4	6	6	4	5	109	27	30	26	26	5	4	3	5	4	5	4	3	5	3
2	1	1	1	2	2	29	18	11	4	4	2	4	4	2	2	2	2	3	58	20	18	20	5	5	5	4	5	5	5	4	5	5	5	5	123	32	35	27	29	4	5	5	6	5	6	5	3	5	3
2	1	1	2	1	2	10	5	5	1	1	1	1	1	1	1	1	1	1	76	25	23	28	6	6	6	6	6	7	7	5	7	7	6	7	149	35	38	39	37	6	6	4	5	4	3	5	6	6	5
1	1	1	1	2	2	19	11	8	1	2	2	4	2	1	1	1	3	2	71	24	23	24	6	6	6	6	6	6	6	5	6	6	6	6	138	34	34	35	35	5	6	4	5	5	5	4	3	5	5
2	1	1	1	2	2	12	7	5	1	1	1	2	2	1	1	1	1	1	52	18	16	18	5	6	3	4	4	4	5	3	4	3	6	5	105	26	28	26	25	3	3	3	3	3	3	5	4	5	4
2	1	1	1	2	2	11	6	5	1	2	1	1	1	1	1	1	1	1	81	28	28	25	7	7	7	7	7	6	5	7	7	7	7	7	162	40	46	38	38	5	7	4	7	6	6	5	5	7	7
2	2	1	1	2	2	27	15	12	3	3	3	4	2	2	2	2	3	3	67	23	22	22	6	6	5	6	5	5	5	5	6	6	6	6	93	20	21	25	27	4	3	2	3	2	3	2	3	3	4
2	1	1	1	2	1	23	16	7	3	2	4	4	3	1	1	1	3	1	54	20	15	19	5	5	3	5	5	4	4	2	5	5	5	6	110	28	30	23	29	4	4	4	5	4	6	4	3	4	4
2	1	1	1	2	1	12	7	5	2	2	1	1	1	1	1	1	1	1	82	27	27	28	6	7	7	7	7	7	7	7	7	7	6	7	150	38	40	36	36	6	5	4	6	6	6	5	6	6	6
1	1	1	1	2	1	24	17	7	3	5	3	4	2	1	1	2	2	1	51	17	15	19	6	3	3	5	5	5	5	3	4	3	4	5	120	30	31	29	30	4	5	4	5	5	5	4	3	5	3
2	1	1	1	2	2	10	5	5	1	1	1	1	1	1	1	1	1	1	81	26	28	27	7	7	7	7	5	6	7	7	7	7	7	7	171	42	45	42	42	6	6	6	7	6	7	5	7	7	7
2	1	1	1	1	2	26	14	12	3	2	3	4	2	3	2	2	3	2	48	16	13	19	3	3	2	2	5	5	4	4	5	5	5	5	89	25	23	23	18	3	5	4	3	3	3	3	3	4	3
2	1	1	1	2	2	15	7	8	1	1	1	3	1	1	1	2	2	2	72	24	24	24	6	6	6	6	6	6	6	6	6	6	6	6	135	37	33	34	31	6	4	6	6	6	4	6	3	6	3
1	1	1	1	2	2	28	18	10	3	4	4	5	2	2	1	2	3	2	72	23	24	25	5	6	7	7	6	7	6	5	7	6	5	5	143	35	33	38	37	5	3	5	6	6	5	6	2	6	3
2	1	1	2	2	1	10	5	5	1	1	1	1	1	1	1	1	1	1	80	27	26	27	7	7	6	7	6	7	6	7	7	7	6	7	171	43	47	40	41	6	5	5	7	7	6	6	7	6	7
1	1	1	1	2	1	15	9	6	2	2	1	2	2	1	1	1	1	2	57	19	17	21	5	4	4	5	6	6	5	5	5	4	3	5	138	36	36	31	35	5	6	5	6	5	6	5	6	5	5
2	1	1	2	1	1	19	12	7	3	3	1	3	2	1	1	1	1	3	77	28	21	28	7	7	7	4	7	7	7	4	7	7	6	7	145	38	36	38	33	6	4	7	6	6	5	6	4	6	4
2	1	1	2	1	2	15	9	6	2	2	1	2	2	1	1	1	1	2	71	24	23	24	6	6	6	6	6	6	6	6	6	6	5	6	138	33	38	34	33	5	4	4	5	4	5	5	5	5	6
2	1	1	1	2	2	27	19	8	4	4	4	4	3	1	1	1	3	2	63	24	15	24	6	6	3	5	6	6	6	3	6	6	4	6	95	28	21	24	22	5	5	4	3	3	2	4	3	4	4
2	1	1	1	2	2	27	16	11	4	3	3	4	2	2	2	2	3	2	78	26	25	27	7	7	6	7	7	7	6	7	7	5	5	7	144	37	35	33	39	5	6	5	6	5	6	5	6	6	5
2	1	1	1	2	2	11	6	5	1	1	1	2	1	1	1	1	1	1	67	24	21	22	6	6	6	6	6	6	6	5	6	6	4	4	122	32	33	29	28	5	4	4	6	4	4	5	4	5	5
1	2	1	2	2	2	22	12	10	2	2	2	4	2	2	2	1	2	3	68	21	21	26	5	4	6	6	6	7	7	3	7	6	6	5	133	35	39	32	27	5	5	4	6	6	5	6	5	6	4
1	1	1	2	1	2	22	15	7	3	3	2	4	3	1	1	1	1	3	70	22	24	24	5	5	6	5	6	6	6	6	6	6	7	6	126	34	33	31	28	4	4	4	5	5	5	6	6	5	6
2	1	1	1	2	2	24	15	9	2	2	4	5	2	3	1	1	3	1	48	15	15	18	4	3	5	5	2	3	5	2	5	6	3	5	114	28	25	32	29	6	2	4	5	5	2	5	2	5	1
2	1	1	2	2	2	10	5	5	1	1	1	1	1	1	1	1	1	1	74	25	21	28	6	6	5	5	6	7	7	6	7	7	5	7	170	45	47	40	38	7	5	6	7	7	7	6	6	7	7
2	1	1	1	2	2	10	5	5	1	1	1	1	1	1	1	1	1	1	74	26	24	24	7	7	6	6	6	6	6	6	6	6	6	6	102	29	26	23	24	5	4	4	4	4	4	4	4	4	4
2	1	1	1	2	2	24	14	10	2	4	2	4	2	2	2	1	3	2	50	20	10	20	5	5	2	2	5	5	5	2	5	5	4	5	110	25	26	31	28	5	3	3	4	3	5	3	3	3	4
2	1	1	1	2	1	24	14	10	2	3	4	3	2	1	1	2	4	2	64	22	19	23	6	6	3	5	4	6	6	5	6	6	6	5	118	28	26	32	32	5	4	3	4	5	3	3	4	3	3
1	1	1	2	2	2	27	17	10	4	4	3	4	2	2	2	2	2	2	65	23	18	24	6	6	5	4	6	6	6	4	6	5	5	6	100	27	22	27	24	4	5	4	3	3	3	3	3	4	6
2	1	1	2	2	2	17	12	5	3	2	2	4	1	1	1	1	1	1	74	25	24	25	5	6	6	6	7	6	6	6	7	7	6	6	118	28	29	29	32	4	5	4	5	3	3	3	2	6	4
2	1	1	1	2	2	14	7	7	1	1	1	3	1	1	1	1	3	1	69	24	22	23	6	6	5	6	6	6	5	6	6	6	5	6	117	27	34	28	28	3	6	2	4	3	5	4	5	5	5
1	1	1	1	1	2	21	15	6	4	3	2	3	3	2	1	1	1	1	64	22	21	21	6	5	6	6	6	6	5	4	5	5	5	5	115	28	28	28	31	5	3	4	5	4	3	4	3	5	3
2	1	1	1	2	2	23	11	12	3	2	2	2	2	2	2	2	3	3	61	22	18	21	5	6	5	5	6	5	5	4	6	5	4	5	99	24	23	25	27	3	5	3	4	3	3	3	3	4	4
2	1	1	1	2	1	17	9	8	1	2	1	4	1	1	1	2	2	2	78	26	27	25	6	7	7	7	6	6	6	7	6	7	6	7	141	41	36	30	34	6	7	5	7	5	6	5	3	5	6
2	1	1	2	2	2	23	13	10	4	2	1	4	2	3	1	1	1	4	61	25	26	10	4	7	5	7	7	3	3	7	2	7	7	2	96	16	19	34	27	2	2	2	4	2	2	2	1	5	1
2	1	1	1	1	2	24	13	11	3	3	2	2	3	2	2	2	2	3	72	24	24	24	6	6	6	6	6	6	6	6	6	6	6	6	96	22	21	28	25	4	3	3	3	3	2	3	2	3	4
2	1	1	2	1	2	10	5	5	1	1	1	1	1	1	1	1	1	1	73	28	28	17	7	7	7	7	7	4	3	7	5	7	7	5	129	32	29	34	34	5	4	4	4	4	3	5	4	5	5
1	1	1	2	2	2	20	10	10	2	2	2	2	2	2	2	2	2	2	72	24	24	24	6	6	6	6	6	6	6	6	6	6	6	6	156	42	42	36	36	6	6	6	6	6	6	6	6	6	6
1	1	1	2	2	2	11	5	6	1	1	1	1	1	1	1	1	2	1	66	20	26	20	5	5	7	7	5	5	5	5	5	5	7	5	147	38	40	38	31	5	5	5	6	7	5	4	6	6	7
2	1	1	1	2	2	33	17	16	3	4	4	4	2	4	4	2	4	2	59	19	20	20	5	5	5	5	4	5	5	5	5	5	5	5	106	29	26	28	23	5	4	4	5	4	3	5	3	4	3
2	1	1	2	1	1	10	5	5	1	1	1	1	1	1	1	1	1	1	84	28	28	28	7	7	7	7	7	7	7	7	7	7	7	7	154	42	31	41	40	7	6	6	5	6	3	6	3	7	5
2	1	1	2	1	2	10	5	5	1	1	1	1	1	1	1	1	1	1	81	28	28	25	7	7	7	7	7	7	5	7	7	7	7	6	172	43	45	42	42	7	5	5	7	7	6	6	5	7	6
2	1	1	2	2	2	22	12	10	2	2	2	4	2	2	2	2	2	2	72	24	24	24	6	6	6	6	6	6	6	6	6	6	6	6	139	39	27	39	34	7	5	6	4	6	3	5	3	5	5
1	1	1	2	1	2	13	5	8	1	1	1	1	1	1	1	1	4	1	70	24	22	24	6	6	5	6	6	6	6	5	6	6	6	6	128	40	24	32	32	7	6	6	3	6	5	6	2	6	4
2	1	1	1	1	1	34	17	17	3	4	1	5	4	1	5	3	5	3	37	10	8	19	5	3	5	1	1	6	6	1	4	1	1	3	114	26	41	19	28	3	1	5	7	4	6	4	7	7	3
1	1	1	1	2	2	17	12	5	1	4	4	2	1	1	1	1	1	1	70	25	18	27	5	6	4	5	7	6	7	3	7	7	6	7	129	38	31	34	26	6	7	5	5	5	3	3	4	6	7
2	2	1	2	2	1	35	18	17	3	4	5	3	3	3	3	4	4	3	42	16	12	14	4	4	4	4	4	4	3	1	3	4	3	4	71	20	23	15	13	1	2	4	2	3	3	4	4	4	2
1	1	1	1	2	2	23	12	11	3	3	2	2	2	2	2	2	3	2	67	19	28	20	4	5	7	7	5	5	5	7	5	5	7	5	127	25	27	37	38	3	2	3	3	3	3	3	3	5	6
1	1	1	2	2	2	21	12	9	4	3	2	2	1	1	1	1	3	3	71	24	20	27	6	6	5	5	6	7	7	5	7	6	5	6	147	41	33	38	35	6	5	5	6	6	4	6	2	7	7
1	1	1	1	1	2	17	8	9	1	2	1	3	1	1	1	1	2	4	66	26	17	23	5	7	1	5	7	6	5	6	6	7	5	6	158	43	36	39	40	7	7	7	7	7	6	6	2	7	3
2	1	1	1	2	2	12	7	5	1	1	1	3	1	1	1	1	1	1	56	16	14	26	3	4	4	3	4	6	6	3	7	5	4	7	129	34	26	36	33	5	2	5	5	6	3	5	3	4	6
2	1	1	2	2	2	16	11	5	2	2	1	4	2	1	1	1	1	1	54	25	5	24	6	7	1	1	6	6	6	1	6	6	2	6	106	20	28	25	33	6	2	2	3	2	2	2	6	5	1
2	1	1	2	2	2	21	9	12	1	2	2	2	2	2	2	2	4	2	79	27	26	26	7	7	6	6	6	6	6	7	7	7	7	7	133	36	35	31	31	6	6	6	6	6	6	6	4	5	3
2	2	1	2	1	2	14	5	9	1	1	1	1	1	1	1	1	4	2	77	25	26	26	6	6	7	7	7	7	7	6	6	6	6	6	155	42	41	36	36	6	6	6	6	6	6	6	6	6	6
2	1	1	2	1	1	17	8	9	1	1	1	4	1	2	2	2	1	2	69	26	25	18	7	7	6	7	6	5	5	6	5	6	6	3	109	28	25	29	27	4	5	5	4	3	3	3	3	5	3
2	1	1	2	2	2	14	9	5	1	1	3	3	1	1	1	1	1	1	82	28	26	28	7	7	6	7	7	7	7	6	7	7	7	7	90	23	16	26	25	4	4	3	2	3	1	3	2	3	2
2	1	1	2	2	2	13	6	7	1	1	1	2	1	2	1	1	2	1	69	24	21	24	6	6	6	6	6	6	6	5	6	6	4	6	126	38	26	29	33	5	7	5	4	5	2	5	4	5	6
2	1	1	2	2	2	26	12	14	3	4	2	2	1	3	1	3	3	4	71	23	24	24	6	6	6	6	5	6	6	6	6	6	6	6	143	40	32	37	34	6	6	6	6	6	4	6	3	6	4
2	1	1	1	2	1	21	13	8	1	3	3	4	2	1	1	2	3	1	70	20	24	26	5	5	6	7	5	7	5	4	7	5	7	7	112	31	25	27	29	5	4	3	3	3	2	6	5	6	4
2	1	1	2	2	2	20	11	9	1	3	2	3	2	1	1	1	3	3	69	21	23	25	4	6	6	6	5	6	7	5	6	6	6	6	130	33	33	31	33	6	4	4	5	5	4	4	5	4	6
2	1	1	2	1	2	23	13	10	4	3	2	2	2	2	2	2	2	2	69	24	22	23	6	6	6	6	6	6	6	6	6	6	4	5	102	22	28	24	28	3	3	3	4	3	5	3	3	5	4
1	1	1	1	2	2	24	14	10	3	3	2	4	2	2	2	2	2	2	61	21	20	20	5	6	5	6	5	5	5	4	5	5	5	5	117	29	29	29	30	4	3	4	5	5	4	4	3	5	5
2	1	1	2	2	2	28	14	14	3	4	2	3	2	2	1	3	4	4	59	18	19	22	4	4	4	5	5	5	5	5	6	5	5	6	138	36	31	35	36	5	6	5	5	5	5	5	3	6	4
2	1	1	2	2	2	14	9	5	3	1	1	3	1	1	1	1	1	1	64	24	19	21	6	6	4	5	6	5	4	6	6	6	4	6	125	26	34	31	34	5	2	3	4	5	3	3	6	6	1
2	1	1	2	1	2	21	14	7	4	4	1	4	1	1	1	2	1	2	63	20	19	24	2	6	4	6	6	6	6	6	6	6	3	6	113	29	23	31	30	5	3	6	4	5	2	4	2	4	3
2	2	1	1	2	2	16	10	6	2	3	2	2	1	1	1	1	2	1	66	23	20	23	5	6	4	5	6	6	5	6	6	6	5	6	129	29	33	32	35	5	3	3	4	3	3	4	5	6	6
1	1	1	1	2	2	32	17	15	3	3	4	4	3	3	3	3	3	3	53	18	17	18	4	5	5	4	4	5	5	5	5	5	3	3	98	24	29	24	21	3	4	4	5	4	4	3	3	5	3
1	1	1	1	2	2	22	12	10	2	5	2	2	1	1	1	2	4	2	68	24	20	24	6	6	5	4	6	6	6	5	6	6	6	6	129	29	32	35	33	5	4	3	6	4	4	5	4	4	4
2	1	1	1	2	2	26	15	11	3	2	4	4	2	2	2	2	3	2	39	17	8	14	4	5	2	2	3	3	3	2	4	5	2	4	94	24	21	24	25	5	2	4	4	3	2	4	2	4	3
1	1	1	1	1	2	19	12	7	3	3	2	2	2	2	1	1	1	2	71	23	24	24	5	6	6	6	6	6	6	6	6	6	6	6	132	32	33	32	35	6	3	5	5	5	3	5	5	5	3
2	1	1	1	2	1	18	8	10	2	1	1	2	2	2	2	2	2	2	84	28	28	28	7	7	7	7	7	7	7	7	7	7	7	7	161	40	39	42	40	7	4	4	6	7	5	5	5	6	7
2	1	1	1	2	2	16	9	7	3	2	1	2	1	1	1	1	3	1	53	20	8	25	6	5	2	2	3	6	6	2	6	6	2	7	144	37	40	37	30	5	6	5	6	5	5	4	5	6	6
1	1	1	2	1	2	22	10	12	2	2	2	2	2	3	2	2	2	3	72	25	24	23	6	6	6	6	6	7	6	6	5	7	6	5	140	35	34	38	33	5	5	5	6	6	5	5	4	5	3
2	2	1	1	2	2	24	13	11	3	2	2	4	2	2	2	2	2	3	53	16	18	19	4	4	4	5	4	5	4	4	5	4	5	5	103	26	27	25	25	4	3	4	4	3	3	4	3	4	4
2	1	1	2	2	2	10	5	5	1	1	1	1	1	1	1	1	1	1	84	28	28	28	7	7	7	7	7	7	7	7	7	7	7	7	163	36	43	42	42	6	4	5	6	6	6	6	7	6	3
1	1	1	1	2	2	22	11	11	2	1	2	4	2	2	2	2	3	2	79	26	26	27	7	6	7	7	7	7	7	6	7	6	6	6	150	38	36	40	36	5	5	3	5	6	5	6	5	6	7
2	1	1	2	1	2	11	6	5	1	2	1	1	1	1	1	1	1	1	72	24	24	24	6	6	6	6	6	6	6	6	6	6	6	6	147	42	33	35	37	6	6	6	6	6	6	6	2	6	6
2	1	1	1	2	2	21	11	10	2	2	2	3	2	1	1	3	2	3	58	22	17	19	6	6	5	5	5	5	4	4	5	5	3	5	101	28	24	25	24	5	3	4	3	5	3	4	4	3	4
2	1	1	2	2	2	12	7	5	1	1	3	1	1	1	1	1	1	1	67	22	24	21	6	6	6	6	4	4	5	6	6	6	6	6	116	26	32	28	30	4	2	4	4	4	4	4	5	5	4
2	1	1	2	2	2	23	16	7	3	3	3	4	3	1	1	1	3	1	67	22	18	27	5	5	4	5	5	7	7	3	7	7	6	6	122	29	26	34	33	4	3	5	4	4	3	4	3	5	5
2	1	1	1	2	2	27	16	11	4	4	2	4	2	1	1	3	3	3	69	24	21	24	6	6	5	5	6	6	6	6	6	6	5	6	108	26	26	27	29	5	3	4	3	3	3	4	5	4	3
2	1	1	2	2	1	15	7	8	1	1	1	2	2	1	1	1	1	4	71	24	23	24	6	6	5	6	6	6	6	6	6	6	6	6	146	37	37	36	36	5	4	5	6	6	5	5	5	5	6
2	2	1	1	2	2	21	14	7	3	3	3	4	1	1	1	1	3	1	54	13	21	20	5	3	5	5	3	5	5	6	5	2	5	5	106	28	20	31	27	5	1	4	2	5	2	5	2	3	4
2	1	1	1	2	2	19	11	8	2	2	2	3	2	1	2	2	2	1	69	24	22	23	6	6	5	6	6	6	4	6	6	6	5	7	116	32	25	28	31	4	6	4	5	4	3	4	3	4	5
2	1	1	1	2	1	18	11	7	3	3	2	2	1	2	1	2	1	1	38	15	12	11	1	6	4	3	5	3	1	2	5	3	3	2	122	30	34	27	31	5	7	4	7	5	7	3	1	4	2
1	1	1	2	2	2	12	5	7	1	1	1	1	1	1	1	1	3	1	60	22	18	20	5	6	5	5	5	5	5	4	5	6	4	5	117	32	31	26	28	4	7	4	4	4	3	4	4	5	5
2	1	1	1	1	2	24	12	12	2	2	2	4	2	2	2	2	4	2	72	24	24	24	6	6	6	6	6	6	6	6	6	6	6	6	131	40	33	30	28	6	6	6	6	6	6	6	4	6	4
2	1	1	1	2	2	11	5	6	1	1	1	1	1	1	1	1	2	1	67	18	22	27	3	6	7	7	2	7	6	3	7	7	5	7	122	24	32	27	39	2	7	2	3	3	2	2	5	5	7
2	1	1	2	2	1	17	8	9	2	2	2	1	1	1	1	1	3	3	79	27	28	24	7	6	7	7	7	6	4	7	7	7	7	7	129	31	30	32	36	5	4	4	4	4	4	5	3	6	4
1	1	1	2	2	2	25	16	9	3	4	3	4	2	2	2	2	2	1	55	19	21	15	4	5	6	6	4	4	4	5	4	6	4	3	106	25	25	29	27	5	5	3	3	4	3	3	2	4	2
2	1	1	1	2	2	28	16	12	3	4	2	4	3	2	2	3	2	3	48	16	15	17	3	3	4	5	5	4	3	4	5	5	2	5	82	19	21	18	24	2	2	3	3	4	2	3	4	3	3
1	1	1	1	2	2	22	13	9	2	2	3	4	2	2	2	1	2	2	72	24	24	24	6	6	6	6	6	6	6	6	6	6	6	6	118	32	29	28	29	4	5	4	5	5	5	4	3	5	6
1	1	1	1	2	1	25	12	13	3	2	3	2	2	2	3	4	2	2	49	15	20	14	5	4	5	6	4	4	4	3	4	2	6	2	101	24	26	26	25	2	6	2	5	3	4	3	3	3	5
1	1	1	1	2	2	33	18	15	3	4	3	4	4	2	3	4	3	3	50	16	18	16	5	3	5	4	4	4	5	5	3	4	4	4	114	33	33	22	26	5	6	4	5	4	5	4	5	4	5
2	1	1	1	2	1	15	8	7	1	2	2	2	1	1	1	1	3	1	62	21	20	21	5	6	4	5	5	4	5	4	6	5	7	6	160	43	35	42	40	7	7	6	6	7	4	6	5	6	5
2	1	1	1	1	2	13	8	5	2	1	1	3	1	1	1	1	1	1	73	26	24	23	6	6	6	6	7	6	5	6	6	7	6	6	158	39	36	41	42	6	6	5	6	6	6	6	5	5	6
1	1	1	2	1	2	23	13	10	3	2	2	4	2	2	2	2	2	2	56	18	18	20	3	5	5	5	5	5	5	3	5	5	5	5	127	34	33	30	30	5	6	5	5	5	5	5	5	5	3
2	1	1	1	2	2	27	14	13	3	3	2	4	2	2	2	3	2	4	58	21	15	22	6	6	3	3	3	6	3	4	7	6	5	6	103	24	23	32	24	6	1	4	3	2	2	4	2	5	4
2	1	1	1	2	1	22	10	12	2	2	2	2	2	2	2	3	3	2	73	21	28	24	6	5	7	7	5	6	6	7	6	5	7	6	141	39	30	38	34	6	6	6	5	6	5	6	3	5	3
1	1	1	1	2	2	18	12	6	4	2	1	4	1	1	1	1	1	2	60	19	23	18	4	4	6	6	6	4	4	5	5	5	6	5	106	32	30	24	20	5	6	3	5	4	3	4	4	4	5
2	1	1	2	2	2	18	11	7	2	2	2	3	2	1	1	1	1	3	74	25	25	24	6	6	6	6	6	6	6	6	6	7	7	6	142	37	38	32	35	6	3	5	6	6	6	6	5	6	5
2	1	1	1	2	2	24	15	9	3	3	3	4	2	2	2	2	2	1	58	21	16	21	5	6	4	4	5	5	5	4	6	5	4	5	101	25	25	23	28	4	3	4	3	3	5	4	3	4	3
2	1	1	1	2	2	21	11	10	2	2	2	3	2	2	2	2	2	2	69	23	23	23	6	6	6	6	5	6	5	6	6	6	5	6	119	31	29	30	29	4	5	4	5	4	5	4	3	5	5
1	1	1	2	2	1	20	10	10	2	2	2	2	2	2	2	2	2	2	67	24	24	19	6	6	6	6	6	4	4	6	6	6	6	5	133	36	33	36	28	6	6	4	5	6	5	5	5	5	4
2	1	1	2	2	2	20	10	10	2	2	2	2	2	2	2	2	2	2	72	24	24	24	6	6	6	6	6	6	6	6	6	6	6	6	142	38	36	33	35	6	5	6	6	5	6	6	5	5	5
2	1	1	1	2	2	24	14	10	3	3	3	3	2	2	2	1	3	2	64	25	19	20	6	7	6	6	7	5	4	3	6	5	4	5	96	25	22	26	23	4	3	4	4	2	1	4	2	4	4
2	1	1	1	2	1	20	10	10	2	2	2	2	2	2	2	2	2	2	72	24	24	24	6	6	6	6	6	6	6	6	6	6	6	6	147	39	40	35	33	6	5	5	6	6	6	6	5	6	5
2	1	1	1	2	2	13	6	7	1	1	2	1	1	1	1	1	3	1	72	26	22	24	6	6	6	6	7	5	6	5	7	7	5	6	105	27	24	18	36	4	4	5	4	5	3	4	3	4	4
1	1	1	1	2	1	24	14	10	4	2	2	4	2	2	2	2	2	2	57	22	15	20	6	6	4	3	5	5	5	3	5	5	5	5	119	31	30	30	28	5	3	5	5	5	4	3	3	5	5
2	1	1	1	2	2	12	7	5	2	2	1	1	1	1	1	1	1	1	84	28	28	28	7	7	7	7	7	7	7	7	7	7	7	7	155	42	41	36	36	6	6	6	6	6	6	6	6	5	6
2	1	1	1	2	1	10	5	5	1	1	1	1	1	1	1	1	1	1	84	28	28	28	7	7	7	7	7	7	7	7	7	7	7	7	152	39	29	42	42	7	5	5	6	6	3	5	3	5	6
2	1	1	1	2	2	17	10	7	3	2	2	2	1	1	1	1	3	1	57	22	18	17	6	6	4	5	5	4	4	5	5	5	4	4	126	34	33	31	28	4	6	4	6	4	5	5	3	4	6
1	1	1	2	2	2	18	11	7	3	3	1	3	1	1	1	1	3	1	81	28	28	25	7	7	7	7	7	4	7	7	7	7	7	7	156	42	31	42	41	7	3	4	7	7	7	7	1	7	7
2	1	1	1	2	2	28	17	11	3	3	4	4	3	2	2	2	3	2	44	15	14	15	4	3	4	4	4	4	3	3	5	4	3	3	87	22	22	21	22	3	3	3	3	3	3	3	3	4	3
1	1	1	2	1	2	18	11	7	2	2	2	3	2	1	1	1	1	3	69	23	22	24	6	5	5	5	6	6	6	6	6	6	6	6	115	33	28	29	25	5	6	5	5	4	3	4	3	4	4
2	1	1	1	2	1	16	9	7	2	2	2	2	1	1	1	1	2	2	69	22	23	24	6	4	5	6	6	6	6	6	6	6	6	6	135	35	32	33	35	5	4	5	6	6	5	6	3	5	4
2	1	1	1	2	1	17	8	9	1	1	3	2	1	1	1	1	3	3	79	27	27	25	7	7	7	7	6	6	6	7	7	7	6	6	143	40	35	33	35	6	6	5	6	6	5	6	5	6	6
1	1	1	2	1	2	22	10	12	3	4	1	1	1	4	4	1	1	2	65	24	23	18	6	6	4	6	5	4	4	6	5	7	7	5	140	41	41	29	29	5	7	4	7	7	7	5	6	7	6
2	1	1	2	1	2	13	5	8	1	1	1	1	1	1	1	1	1	4	48	16	16	16	4	4	4	4	4	4	4	4	4	4	4	4	104	28	28	24	24	4	4	4	4	4	4	4	4	4	4
2	1	1	2	2	1	10	5	5	1	1	1	1	1	1	1	1	1	1	81	27	28	26	7	6	7	7	7	7	6	7	6	7	7	7	138	37	31	38	32	6	4	5	5	5	6	6	4	4	5
1	2	1	2	2	1	20	10	10	2	2	2	2	2	2	2	2	2	2	82	28	28	26	7	7	7	7	7	6	6	7	7	7	7	7	143	37	36	37	33	6	3	5	6	6	5	6	5	6	5
2	1	1	1	2	1	13	6	7	1	1	1	2	1	1	1	1	3	1	72	24	24	24	6	6	6	6	6	6	6	6	6	6	6	6	128	34	26	33	35	6	3	4	5	6	2	4	5	3	6
2	1	1	2	1	2	23	18	5	4	5	4	4	1	1	1	1	1	1	44	17	10	17	3	5	2	3	6	3	2	4	6	3	1	6	109	24	34	32	19	2	6	4	5	2	2	2	3	6	2
2	1	1	1	2	1	11	5	6	1	1	1	1	1	1	1	1	2	1	79	27	27	25	6	7	6	7	7	6	6	7	7	7	7	6	145	36	29	39	41	6	4	5	6	6	5	6	2	6	3
1	1	1	2	2	2	14	6	8	1	1	2	1	1	1	1	1	3	2	72	24	24	24	6	6	6	6	6	6	6	6	6	6	6	6	143	37	41	32	33	5	6	3	6	6	6	6	6	6	6
1	1	1	1	2	2	19	14	5	4	4	2	2	2	1	1	1	1	1	68	23	21	24	6	5	4	6	6	6	6	6	6	6	5	6	139	37	32	35	35	5	7	5	6	5	6	5	1	6	5
1	1	1	2	2	1	25	10	15	1	1	2	5	1	1	1	4	5	4	66	26	17	23	7	7	5	5	7	5	5	5	7	5	2	6	114	31	24	34	25	5	1	6	3	7	2	6	1	6	3
2	2	1	2	2	2	40	20	20	4	4	4	4	4	4	4	4	4	4	60	20	20	20	5	5	5	5	5	5	5	5	5	5	5	5	120	33	29	28	30	5	5	5	5	5	5	5	3	5	3
2	1	1	2	2	1	22	17	5	3	4	3	5	2	1	1	1	1	1	60	23	23	14	5	6	6	6	5	5	1	5	7	7	6	1	157	40	41	42	34	7	2	7	6	7	3	7	6	7	3
2	1	1	1	2	2	17	10	7	3	2	1	3	1	1	1	1	3	1	63	17	24	22	4	4	6	6	5	5	5	6	6	4	6	6	141	36	39	33	33	4	6	4	5	5	6	5	6	5	6
1	1	1	2	2	2	24	14	10	3	3	2	3	3	2	2	2	2	2	36	11	12	13	2	3	5	3	3	3	3	2	4	3	2	3	104	27	23	26	28	3	3	5	4	4	3	4	2	3	4
1	1	1	2	1	2	19	11	8	4	2	2	1	2	2	2	2	1	1	74	25	24	25	6	7	6	7	6	6	6	5	6	6	6	7	130	35	24	34	37	6	4	5	5	6	2	5	2	5	4
1	1	1	1	2	2	25	14	11	3	2	3	4	2	2	2	2	3	2	61	20	21	20	5	5	6	5	5	5	5	5	5	5	5	5	119	33	29	28	29	5	5	5	5	5	5	5	3	5	3
2	1	1	2	2	2	17	9	8	1	2	2	3	1	1	2	1	2	2	69	24	23	22	6	6	6	6	6	5	5	5	6	6	6	6	130	36	29	34	31	6	6	6	5	5	5	5	3	5	4
1	1	1	2	1	2	32	15	17	3	3	3	3	3	4	4	3	2	4	48	16	16	16	4	4	4	4	4	4	4	4	4	4	4	4	104	28	28	24	24	4	4	4	4	4	4	4	4	4	4
2	1	1	2	2	2	31	18	13	4	4	2	4	4	2	1	2	4	4	66	21	21	24	4	5	5	5	6	6	6	6	6	6	5	6	107	24	24	31	28	4	4	3	3	3	2	2	2	6	4
1	1	1	1	2	2	32	20	12	5	4	2	5	4	3	2	2	3	2	54	15	21	18	2	2	6	6	6	4	5	3	4	5	6	5	64	15	16	23	10	1	4	3	2	1	2	1	1	1	3
2	1	1	2	2	2	16	9	7	2	1	2	2	2	1	1	1	2	2	65	24	17	24	6	6	5	5	6	6	6	3	6	6	4	6	108	30	31	26	21	5	4	4	5	5	4	3	5	5	5
2	1	1	1	2	1	16	7	9	1	1	1	3	1	1	1	3	3	1	79	28	24	27	7	7	6	6	7	7	7	6	7	7	6	6	146	38	34	38	36	6	6	6	6	5	5	5	3	6	5
2	1	1	1	2	2	21	11	10	2	2	2	3	2	2	2	2	2	2	60	20	20	20	5	5	5	5	5	5	5	5	5	5	5	5	113	30	28	26	29	5	4	5	5	4	4	4	4	4	4
2	1	1	1	2	1	14	7	7	1	2	1	1	2	2	1	1	2	1	80	28	24	28	7	7	6	6	7	7	7	6	7	7	6	7	151	40	38	39	34	6	6	6	6	6	6	6	3	6	4
2	1	1	2	1	2	20	10	10	2	2	2	2	2	2	2	2	2	2	69	24	21	24	6	6	5	5	6	6	6	6	6	6	5	6	136	33	33	35	35	6	4	4	5	5	5	4	5	5	5
1	1	1	2	2	1	20	10	10	2	4	1	2	1	2	2	2	2	2	67	18	27	22	5	6	7	7	3	5	5	6	6	4	7	6	123	29	35	31	28	4	3	3	3	3	5	5	5	5	6
2	1	1	2	1	2	16	10	6	1	1	2	4	2	1	1	1	2	1	73	26	20	27	6	7	5	4	6	6	7	4	7	7	7	7	106	28	23	24	31	5	3	4	3	4	3	5	2	4	3
1	1	1	1	2	2	21	12	9	2	3	2	3	2	2	1	1	3	2	54	18	16	20	4	5	4	4	5	5	5	4	5	4	4	5	115	30	33	26	26	4	5	4	5	4	5	4	4	5	5
2	1	1	2	2	2	21	11	10	3	2	2	2	2	2	2	2	2	2	57	23	10	24	5	6	3	3	6	6	6	2	6	6	2	6	100	23	28	23	26	4	3	4	3	2	3	3	3	5	3
1	1	1	2	2	1	10	5	5	1	1	1	1	1	1	1	1	1	1	84	28	28	28	7	7	7	7	7	7	7	7	7	7	7	7	123	25	28	37	33	3	3	2	5	4	5	3	3	5	7
2	1	1	2	2	2	20	11	9	2	2	2	4	1	2	2	1	1	3	60	20	22	18	6	6	6	6	2	3	4	4	6	6	6	5	130	37	35	26	32	5	5	5	6	6	3	5	5	6	6
2	1	1	1	2	2	21	13	8	2	2	2	4	3	1	2	1	2	2	70	24	22	24	6	6	5	6	6	6	6	5	6	6	6	6	134	37	30	30	37	6	3	6	5	6	3	6	3	6	4
2	1	1	2	2	2	13	8	5	1	2	2	2	1	1	1	1	1	1	68	24	23	21	6	6	6	6	6	6	5	5	5	6	6	5	139	35	39	32	33	5	6	5	6	5	5	5	5	6	6
2	1	1	1	2	2	18	13	5	5	5	1	1	1	1	1	1	1	1	30	12	4	14	1	5	1	1	1	2	2	1	5	5	1	5	106	30	29	28	19	4	4	7	5	4	5	5	3	5	1
2	1	1	2	2	2	22	12	10	3	2	2	3	2	2	2	1	3	2	59	21	20	18	6	3	4	6	6	3	4	4	6	6	6	5	98	24	26	30	18	2	3	4	5	4	4	5	2	6	2
1	1	1	1	1	2	22	12	10	2	2	2	4	2	2	2	2	2	2	63	22	20	21	6	6	5	5	4	5	5	5	6	6	5	5	129	38	33	28	30	5	6	5	6	6	5	5	5	5	6
2	1	1	1	2	1	17	9	8	2	1	1	3	2	1	1	1	3	2	70	24	22	24	6	6	5	6	6	6	6	6	6	6	5	6	133	38	29	33	33	5	6	5	6	6	3	6	2	6	4
2	1	1	1	2	2	19	9	10	1	2	2	2	2	2	2	2	2	2	64	22	21	21	5	5	5	5	6	5	6	5	5	6	6	5	137	38	30	35	34	6	5	5	5	6	5	5	3	5	5
2	1	1	1	1	2	10	5	5	1	1	1	1	1	1	1	1	1	1	71	24	23	24	6	6	6	5	6	6	6	6	6	6	6	6	130	34	38	28	30	5	5	4	5	6	6	5	6	5	6
2	1	1	1	2	2	15	9	6	2	4	1	1	1	1	1	1	1	2	71	24	23	24	7	7	6	6	4	7	4	6	7	6	5	6	108	35	11	29	33	7	1	7	2	7	2	5	1	2	1
2	1	1	2	2	2	14	7	7	1	1	1	3	1	1	1	1	2	2	79	26	27	26	6	6	6	7	7	6	6	7	7	7	7	7	172	46	44	42	40	7	6	7	7	7	6	7	6	7	6
2	1	1	1	2	2	35	19	16	3	4	4	5	3	3	4	2	3	4	47	16	16	15	4	4	4	4	4	4	2	4	5	4	4	4	96	23	23	29	21	3	3	3	4	4	3	4	2	5	2
2	1	1	1	2	1	18	13	5	3	3	2	4	1	1	1	1	1	1	52	18	16	18	4	4	4	4	4	5	1	4	6	6	4	6	101	23	25	26	27	4	3	3	4	3	4	3	3	4	3
1	1	1	1	2	2	19	9	10	1	2	2	2	2	2	2	2	2	2	48	16	16	16	4	4	4	4	4	4	4	4	4	4	4	4	104	28	28	24	24	4	4	4	4	4	4	4	4	4	4
1	1	1	2	2	2	22	12	10	2	2	2	4	2	2	2	2	2	2	58	20	18	20	5	5	4	4	5	5	5	5	5	5	5	5	107	29	24	28	26	5	4	4	3	4	3	4	3	4	3
2	1	1	1	2	2	11	6	5	1	1	1	2	1	1	1	1	1	1	73	27	23	23	7	7	6	7	7	7	7	5	5	6	5	4	119	31	32	27	29	5	4	4	5	5	5	5	5	4	4
1	1	1	1	2	2	23	13	10	4	2	2	3	2	2	2	2	2	2	84	28	28	28	7	7	7	7	7	7	7	7	7	7	7	7	123	34	31	28	30	6	5	5	5	5	5	5	3	5	3
2	1	1	1	1	1	10	5	5	1	1	1	1	1	1	1	1	1	1	84	28	28	28	7	7	7	7	7	7	7	7	7	7	7	7	160	43	42	39	36	6	6	6	6	7	6	6	6	6	6
2	1	1	1	1	1	21	11	10	2	2	3	2	2	2	2	2	2	2	80	25	27	28	6	5	6	7	7	7	7	7	7	7	7	7	123	33	28	29	33	6	5	4	4	5	3	4	3	6	4
2	1	1	2	2	2	22	7	15	2	2	1	1	1	1	1	4	4	5	71	25	22	24	4	7	4	7	7	5	5	7	7	7	4	7	107	29	22	29	27	5	2	5	5	5	3	4	3	3	3
2	1	1	1	2	1	18	8	10	1	1	2	3	1	1	1	3	3	2	75	28	25	22	7	7	6	7	7	5	4	6	6	7	6	7	127	31	25	36	35	4	4	4	4	4	3	5	4	4	6
2	1	1	2	1	2	19	10	9	2	2	2	2	2	2	1	2	2	2	71	24	23	24	6	6	5	6	6	6	6	6	6	6	6	6	143	40	35	34	34	6	5	5	6	6	6	6	4	6	6
1	1	1	2	1	1	24	10	14	3	1	1	4	1	1	2	4	5	2	71	25	28	18	7	5	7	7	6	3	2	7	6	7	7	7	122	29	33	31	29	4	4	5	7	5	4	4	4	7	3
2	1	1	2	1	2	30	15	15	3	3	3	3	3	3	3	3	3	3	48	16	16	16	4	4	4	4	4	4	4	4	4	4	4	4	104	28	28	24	24	4	4	4	4	4	4	4	4	4	4
2	1	1	1	2	2	33	20	13	4	4	4	4	4	2	3	2	4	2	62	23	15	24	6	6	4	4	5	5	6	3	7	6	4	6	106	25	22	33	26	5	2	4	6	5	2	4	2	4	3
1	1	1	2	1	2	10	5	5	1	1	1	1	1	1	1	1	1	1	84	28	28	28	7	7	7	7	7	7	7	7	7	7	7	7	175	44	47	42	42	7	7	4	7	6	6	6	7	7	7
2	1	1	1	2	2	20	13	7	3	3	4	2	1	1	1	1	3	1	58	20	17	21	6	5	6	6	4	5	4	2	6	5	3	6	114	22	30	32	30	4	2	4	5	4	6	2	5	3	5
1	1	1	1	2	2	30	17	13	4	3	4	4	2	4	2	3	3	1	46	14	14	18	4	1	5	4	4	4	4	2	5	5	3	5	102	24	28	24	26	3	3	3	6	6	3	4	3	5	2
2	1	1	1	2	2	20	12	8	3	3	1	3	2	2	2	1	1	2	67	24	19	24	6	6	5	6	6	6	6	4	6	6	4	6	141	37	32	36	36	6	3	6	6	5	3	5	3	6	6
2	1	1	1	2	1	13	6	7	1	1	1	2	1	1	1	1	3	1	84	28	28	28	7	7	7	7	7	7	7	7	7	7	7	7	162	47	39	40	36	7	7	7	7	7	6	6	6	6	7
2	1	1	2	1	2	19	8	11	1	1	1	4	1	1	1	1	4	4	61	28	5	28	7	7	1	1	7	7	7	2	7	7	1	7	115	41	29	34	11	7	7	7	6	6	5	6	1	6	2
1	1	1	2	1	2	29	14	15	2	4	2	4	2	3	2	4	2	4	46	18	14	14	5	5	2	5	2	5	2	5	5	6	2	2	107	29	32	22	24	3	3	4	2	3	1	7	7	5	5
1	1	1	2	1	2	14	6	8	1	1	1	2	1	1	1	1	3	2	83	28	28	27	7	7	7	7	7	7	7	7	7	7	7	6	155	43	40	38	34	5	7	5	6	7	5	6	5	6	7
2	1	1	1	2	1	26	13	13	2	3	2	4	2	2	1	4	4	2	57	25	7	25	6	7	2	2	6	7	6	1	6	6	2	6	159	40	39	42	38	5	7	4	6	6	6	5	6	6	7
2	1	1	1	2	2	12	7	5	1	1	1	3	1	1	1	1	1	1	79	27	24	28	6	7	5	6	7	7	7	7	7	7	6	7	139	34	26	40	39	6	5	3	4	4	3	4	3	4	7
2	1	1	2	2	2	20	10	10	2	2	2	2	2	2	2	2	2	2	72	24	24	24	6	6	6	6	6	6	6	6	6	6	6	6	118	29	30	29	30	5	4	4	5	4	4	4	4	4	5
1	1	1	1	2	2	20	10	10	2	2	2	2	2	2	2	2	2	2	69	24	22	23	6	6	6	6	6	6	5	6	6	6	4	6	123	34	29	30	30	5	4	5	5	5	4	5	3	5	5
2	1	1	2	2	1	23	14	9	3	5	2	3	1	1	1	1	3	3	61	26	9	26	6	6	2	2	7	6	6	3	7	7	2	7	98	29	22	24	23	6	4	4	4	4	3	4	2	3	3
2	1	1	2	1	1	21	13	8	2	3	4	2	2	2	1	1	2	2	71	24	23	24	6	6	6	6	6	6	6	5	6	6	6	6	123	31	29	33	30	5	3	5	5	5	4	5	3	6	3
1	2	1	2	1	2	26	14	12	2	2	4	4	2	1	1	3	4	3	73	25	28	20	6	6	7	7	7	5	5	7	5	6	7	5	117	33	18	34	32	5	2	4	2	5	2	6	2	2	6
1	1	1	1	2	1	10	5	5	1	1	1	1	1	1	1	1	1	1	84	28	28	28	7	7	7	7	7	7	7	7	7	7	7	7	166	47	35	42	42	7	7	7	7	7	7	7	1	7	5
2	1	1	1	2	1	23	13	10	2	3	2	3	3	2	2	2	2	2	65	23	22	20	6	6	6	6	5	5	5	5	5	6	5	5	121	31	26	33	31	5	4	4	4	5	3	4	3	5	4
2	1	1	1	2	2	21	11	10	3	3	2	2	1	1	2	1	3	3	55	21	17	17	6	6	5	5	4	4	4	3	5	5	4	4	116	30	28	30	28	4	4	5	4	4	4	4	3	5	4
2	1	1	2	2	1	12	6	6	2	1	1	1	1	1	1	1	1	2	84	28	28	28	7	7	7	7	7	7	7	7	7	7	7	7	145	38	40	36	31	6	6	4	6	6	5	5	6	5	6
2	1	1	2	1	2	10	5	5	1	1	1	1	1	1	1	1	1	1	80	28	28	24	7	7	7	7	7	6	6	7	6	7	7	6	126	34	26	33	33	6	4	5	5	4	2	6	5	4	6
2	1	1	1	1	2	22	11	11	2	2	2	3	2	2	2	2	2	3	66	23	21	22	6	6	5	6	6	5	5	5	6	5	5	6	113	32	25	29	27	5	5	3	4	4	3	5	3	4	5
2	1	1	2	1	2	11	6	5	1	1	1	2	1	1	1	1	1	1	80	28	28	24	7	7	7	7	7	6	5	7	7	7	7	6	129	36	23	39	31	7	2	5	6	4	2	6	2	5	5
2	1	1	2	1	2	18	9	9	2	1	2	2	2	2	2	1	2	2	67	22	24	21	5	6	6	6	5	5	4	6	6	6	6	6	109	31	23	29	26	5	5	5	3	4	3	5	3	3	2
2	1	1	1	2	2	10	5	5	1	1	1	1	1	1	1	1	1	1	72	24	24	24	6	6	6	6	6	6	6	6	6	6	6	6	163	42	45	39	37	6	6	6	7	7	7	6	6	6	6
2	1	1	2	2	2	19	14	5	3	3	2	4	2	1	1	1	1	1	63	21	22	20	5	6	5	6	5	5	5	5	5	5	6	5	116	27	26	34	29	4	5	3	3	3	3	3	3	5	4
1	1	1	2	2	2	15	10	5	2	2	1	4	1	1	1	1	1	1	68	21	23	24	4	5	6	6	6	6	6	6	6	6	5	6	105	28	24	24	29	5	6	3	5	2	3	4	2	6	5
2	1	1	2	2	2	13	8	5	1	2	1	3	1	1	1	1	1	1	81	25	28	28	5	6	7	7	7	7	7	7	7	7	7	7	158	46	34	36	42	7	7	7	7	7	6	7	2	7	4
1	1	1	1	2	2	20	10	10	2	2	2	2	2	2	2	2	2	2	69	24	22	23	6	6	5	6	6	6	6	6	6	6	5	5	127	34	33	30	30	5	6	4	5	5	3	4	5	5	6
1	1	1	2	2	2	20	10	10	2	2	2	2	2	2	2	2	2	2	64	21	23	20	6	5	6	6	5	5	5	5	5	5	6	5	115	24	30	30	31	4	6	3	5	3	2	3	6	5	4
1	1	1	2	1	2	30	18	12	3	5	3	4	3	2	2	2	3	3	63	18	21	24	4	4	7	4	5	6	6	5	6	5	5	6	100	24	24	27	25	4	4	3	3	3	3	4	3	4	3
1	1	1	2	1	2	20	11	9	2	2	2	3	2	2	2	2	2	1	44	13	16	15	3	3	4	4	4	4	4	4	4	3	4	3	108	28	29	26	25	4	4	4	4	4	4	4	5	4	4
2	1	1	1	2	2	24	12	12	2	2	2	3	3	3	3	1	2	3	66	23	22	21	6	6	5	6	6	5	5	4	5	5	7	6	112	26	30	29	27	4	3	4	5	4	3	4	3	5	3
2	1	1	1	2	2	23	10	13	2	2	2	2	2	2	2	3	4	2	57	19	22	16	6	4	4	6	4	4	4	6	4	5	6	4	129	33	30	33	33	5	4	4	5	6	4	5	2	5	4
1	1	1	2	1	2	26	17	9	3	4	3	4	3	2	2	2	1	2	56	21	16	19	4	5	3	4	5	4	5	3	5	7	6	5	116	30	28	28	30	5	3	5	4	5	3	5	3	5	3
2	1	1	2	2	2	11	6	5	1	1	1	2	1	1	1	1	1	1	77	25	26	26	6	6	7	7	6	6	6	6	7	7	6	7	138	34	33	34	37	5	6	4	4	5	3	5	6	6	5
2	1	1	2	2	2	20	11	9	3	2	2	2	2	2	2	1	2	2	51	14	23	14	5	2	5	6	3	3	3	6	4	4	6	4	96	21	24	26	25	3	3	3	3	3	2	3	3	4	3
1	1	1	1	2	2	23	14	9	4	4	1	3	2	2	2	1	2	2	69	24	24	21	5	6	7	7	6	5	6	3	5	7	7	5	113	24	32	27	30	4	3	6	6	3	3	4	6	5	2
2	1	1	2	2	2	19	11	8	3	2	3	1	2	1	1	1	3	2	76	22	26	28	7	1	7	7	7	7	7	7	7	7	5	7	138	34	32	35	37	5	5	4	6	6	4	4	4	5	5
1	1	1	1	2	2	13	8	5	2	2	1	2	1	1	1	1	1	1	74	24	26	24	6	6	6	7	6	6	6	7	6	6	6	6	148	40	38	34	36	6	5	6	6	6	6	6	6	6	6
2	1	1	2	1	2	35	21	14	4	5	4	5	3	2	2	4	4	2	38	7	15	16	1	1	5	5	1	5	4	1	3	4	4	4	103	26	26	28	23	4	2	4	4	4	3	4	3	5	3
2	1	1	1	2	2	28	16	12	3	4	3	3	3	2	2	2	4	2	63	23	19	21	6	6	4	6	5	5	5	5	6	6	4	5	111	28	26	29	28	4	3	4	4	4	3	4	4	4	4
2	1	1	1	2	2	23	18	5	4	4	3	5	2	1	1	1	1	1	61	20	21	20	5	5	6	5	5	5	5	5	5	5	5	5	101	25	19	26	31	5	4	4	3	2	2	3	2	3	3
2	1	1	2	2	1	16	10	6	1	3	3	2	1	1	1	1	1	2	67	24	20	23	6	6	4	6	6	6	6	6	6	6	4	5	111	30	31	27	23	6	5	3	7	5	3	2	5	5	4
2	1	1	1	2	2	14	9	5	3	1	1	3	1	1	1	1	1	1	50	18	13	19	4	5	3	4	5	5	5	3	4	4	3	5	102	24	30	22	26	3	3	3	5	4	3	4	4	5	3
1	1	1	2	2	2	28	15	13	4	3	2	4	2	1	4	2	4	2	71	25	23	23	6	6	6	5	6	6	5	5	6	7	7	6	147	36	36	36	39	5	4	5	5	5	6	6	3	6	6
2	1	1	2	2	2	26	15	11	3	3	3	3	3	2	2	2	2	3	60	19	20	21	4	5	5	5	5	5	5	5	6	5	5	5	115	32	27	28	28	5	6	5	4	5	3	4	3	4	3
1	1	1	1	2	2	16	9	7	1	1	1	5	1	3	1	1	1	1	75	28	19	28	7	7	4	4	7	7	7	4	7	7	7	7	149	39	32	36	42	6	4	7	7	7	7	7	1	7	1
2	1	1	2	2	1	27	12	15	3	2	1	4	2	1	2	4	4	4	58	22	16	20	6	5	4	4	5	5	3	4	6	6	4	6	139	38	33	39	29	6	4	6	6	6	5	6	4	6	4
1	1	1	1	2	2	21	11	10	2	2	2	3	2	2	2	2	2	2	72	24	24	24	6	6	6	6	6	6	6	6	6	6	6	6	142	35	37	36	34	6	4	4	4	5	5	4	6	6	6
2	1	1	2	2	2	29	19	10	4	4	4	4	3	1	4	1	2	2	62	21	20	21	5	5	5	5	5	6	6	5	5	6	5	4	111	28	30	24	29	4	5	3	5	4	3	3	4	5	4
2	1	1	2	2	2	23	14	9	2	4	2	4	2	1	2	2	2	2	48	16	9	23	4	4	3	2	4	6	5	2	6	4	2	6	93	25	20	25	23	5	2	4	3	3	2	3	3	3	5
2	2	1	1	2	2	40	20	20	4	4	4	4	4	4	4	4	4	4	59	18	20	21	4	4	5	5	5	6	6	5	4	5	5	5	118	33	28	27	30	5	5	5	5	6	4	4	3	5	3
2	1	1	2	2	2	14	9	5	2	4	1	1	1	1	1	1	1	1	79	27	26	26	7	7	6	7	6	6	6	6	7	7	7	7	138	30	29	40	39	5	4	4	4	5	3	2	5	3	7
2	1	1	1	2	2	20	12	8	3	3	2	2	2	1	1	1	3	2	69	21	24	24	5	4	6	6	6	6	6	6	6	6	6	6	130	32	31	33	34	4	6	3	6	4	5	4	3	5	6
2	1	1	1	2	2	15	10	5	1	2	1	5	1	1	1	1	1	1	76	22	26	28	4	4	6	6	7	7	7	7	7	7	7	7	152	41	36	38	37	7	6	7	7	6	5	6	5	7	4
2	1	1	1	2	2	23	13	10	2	4	3	2	2	2	1	1	3	3	61	20	21	20	5	5	5	7	6	5	5	4	5	4	5	5	116	28	30	27	31	4	4	5	3	3	5	4	5	4	5
1	1	1	1	2	2	24	12	12	2	4	2	2	2	2	2	2	4	2	70	24	23	23	6	6	6	6	6	6	6	6	6	6	5	5	128	34	38	30	26	5	6	4	6	5	6	5	5	5	5
1	1	1	1	1	2	17	12	5	3	2	3	2	2	1	1	1	1	1	41	13	13	15	4	3	4	3	3	4	3	3	4	3	3	4	94	24	28	21	21	3	3	3	4	4	4	3	6	3	5
1	1	1	1	1	2	34	18	16	4	3	4	4	3	2	2	4	4	4	60	17	25	18	4	5	7	5	4	4	4	6	6	4	7	4	103	29	27	23	24	4	6	3	4	4	4	4	3	4	4
2	1	1	2	1	2	15	8	7	1	1	1	4	1	1	1	1	3	1	69	23	24	22	5	6	6	6	6	5	5	6	6	6	6	6	111	31	23	31	26	5	5	4	3	4	3	4	3	4	5
2	1	1	2	2	2	27	13	14	3	4	1	4	1	2	4	3	2	3	65	25	12	28	6	6	3	3	6	7	7	3	7	7	3	7	124	35	27	31	31	6	5	4	5	4	3	4	3	5	6
1	1	1	1	1	2	10	5	5	1	1	1	1	1	1	1	1	1	1	73	26	22	25	7	6	6	6	7	6	6	6	7	6	4	6	161	41	42	39	39	6	6	5	6	6	6	6	6	6	6
1	1	1	2	1	1	13	8	5	2	2	1	2	1	1	1	1	1	1	74	25	23	26	5	7	6	6	6	7	7	5	7	7	6	5	131	34	30	34	33	5	6	4	6	5	3	3	4	5	6
2	1	1	1	2	2	25	14	11	2	2	3	4	3	1	3	2	2	3	67	21	22	24	5	5	5	6	6	6	6	6	6	5	5	6	120	33	27	29	31	4	5	4	5	5	3	6	3	5	4
2	1	1	1	2	1	23	18	5	5	4	4	4	1	1	1	1	1	1	54	20	18	16	6	5	2	5	5	4	4	5	5	4	6	3	120	31	28	32	29	3	6	5	5	4	3	5	3	5	2
1	1	1	2	2	2	26	13	13	4	3	2	2	2	2	2	3	3	3	61	18	23	20	4	3	5	6	5	5	5	6	5	6	6	5	100	25	31	23	21	4	3	3	4	3	4	4	5	5	5
2	1	1	2	2	2	29	15	14	3	2	4	4	2	3	4	2	3	2	69	22	21	26	6	6	6	6	5	6	6	4	7	5	5	7	105	25	24	29	27	2	5	3	4	4	3	5	2	5	3
2	1	1	1	2	2	22	16	6	3	4	2	4	3	1	1	1	2	1	57	21	16	20	5	6	4	4	5	5	4	4	6	5	4	5	107	29	23	26	29	5	5	4	3	4	3	4	2	3	3
2	1	1	1	2	2	28	18	10	3	4	4	4	3	2	3	1	2	2	79	26	25	28	6	6	7	7	7	7	7	6	7	7	5	7	95	26	18	24	27	4	5	4	3	2	2	4	1	4	3
2	1	1	2	2	2	24	14	10	3	3	2	4	2	2	2	2	2	2	61	21	22	18	5	5	6	6	6	4	4	5	5	5	5	5	114	29	26	31	28	5	1	5	4	5	2	5	3	5	3
1	1	1	2	2	2	21	10	11	2	2	2	2	2	2	2	2	3	2	72	24	24	24	6	6	6	6	6	6	6	6	6	6	6	6	146	39	37	35	35	6	5	6	6	6	6	6	5	6	5
1	1	1	2	2	2	26	16	10	3	3	3	4	3	2	2	2	2	2	53	17	17	19	5	3	4	4	4	5	5	4	4	5	5	5	112	31	28	28	25	5	4	4	5	5	3	5	3	5	3
1	1	1	2	2	1	19	8	11	2	1	1	3	1	1	2	3	3	2	69	24	21	24	6	6	5	6	6	6	6	5	6	6	5	6	149	40	40	39	30	5	6	6	6	7	5	6	6	6	4
2	1	1	2	1	2	32	13	19	2	3	4	2	2	5	3	4	4	3	48	16	16	16	4	4	4	4	4	4	4	4	4	4	4	4	104	28	28	24	24	4	4	4	4	4	4	4	4	4	4
1	1	1	2	2	2	13	5	8	1	1	1	1	1	1	1	1	3	2	75	25	24	26	5	6	5	7	7	7	6	6	6	7	6	7	147	35	44	39	29	5	5	5	6	5	5	4	6	7	4
2	1	1	1	2	2	31	17	14	3	3	3	4	4	2	3	3	3	3	72	24	24	24	6	6	6	6	6	6	6	6	6	6	6	6	128	30	29	34	35	5	5	5	5	4	4	3	3	5	5
1	1	1	2	1	1	19	8	11	3	1	1	2	1	1	1	1	4	4	76	27	27	22	6	7	7	7	7	6	6	6	5	7	7	5	147	38	36	37	36	6	6	6	6	6	4	6	3	5	3
2	1	1	2	2	2	14	8	6	2	2	1	2	1	1	1	1	2	1	59	19	22	18	4	3	5	6	6	4	3	5	5	6	6	6	133	35	30	35	33	5	3	5	4	5	3	5	3	6	6
2	1	1	2	2	1	12	7	5	3	1	1	1	1	1	1	1	1	1	79	28	28	23	7	7	7	7	7	4	5	7	7	7	7	7	137	30	30	39	38	6	1	4	6	5	3	4	4	5	5
1	1	1	1	1	2	13	8	5	2	2	1	2	1	1	1	1	1	1	72	24	24	24	6	6	6	6	6	6	6	6	6	6	6	6	126	33	30	29	34	4	7	5	5	4	2	4	4	5	4
1	1	1	2	2	2	23	13	10	2	2	3	4	2	2	2	2	3	1	60	22	17	21	5	5	5	4	6	6	6	2	6	6	6	3	100	29	24	23	24	4	5	3	4	3	4	3	3	2	6
1	1	1	2	2	1	35	18	17	3	3	4	4	4	4	4	4	3	2	84	28	28	28	7	7	7	7	7	7	7	7	7	7	7	7	172	47	46	40	39	7	7	7	7	7	7	7	5	7	5
2	1	1	2	1	2	15	6	9	1	1	1	2	1	1	1	2	3	2	65	22	23	20	5	6	5	6	5	5	5	6	6	6	6	4	147	39	36	36	36	6	5	5	6	6	5	6	5	6	6
1	1	1	1	2	2	21	11	10	2	2	3	2	2	2	2	2	2	2	73	24	25	24	6	6	7	6	6	6	6	6	6	6	6	6	128	33	38	29	28	4	5	4	6	5	4	4	6	5	6
2	1	1	2	2	2	17	10	7	3	2	2	2	1	1	1	1	3	1	78	23	27	28	6	6	6	7	5	7	7	7	7	6	7	7	136	35	30	36	35	6	5	6	5	5	4	4	5	5	4
2	1	1	2	2	2	12	7	5	1	1	1	3	1	1	1	1	1	1	47	18	15	14	4	6	4	4	3	3	3	4	4	5	3	4	130	32	30	37	31	5	3	7	5	4	4	4	3	5	4
2	1	1	2	2	2	21	9	12	2	2	2	1	2	3	2	2	2	3	66	22	21	23	5	5	6	5	6	5	6	5	6	6	5	6	134	37	33	32	32	5	6	4	6	5	4	6	4	5	5
1	1	1	2	1	1	10	5	5	1	1	1	1	1	1	1	1	1	1	84	28	28	28	7	7	7	7	7	7	7	7	7	7	7	7	168	45	44	40	39	7	5	7	7	7	6	7	7	7	5
1	1	1	2	2	2	24	13	11	3	3	3	2	2	2	2	2	3	2	70	22	24	24	5	5	6	6	6	6	6	6	6	6	6	6	146	40	36	34	36	6	6	6	6	6	6	6	2	6	4
2	1	1	1	2	2	34	16	18	4	4	4	3	1	3	3	5	5	2	18	6	8	4	1	2	1	1	1	1	1	2	1	2	4	1	109	25	31	25	28	4	2	7	6	7	1	3	5	4	1
2	1	1	1	2	2	17	9	8	2	2	1	2	2	2	2	2	1	1	56	22	21	13	4	6	5	6	6	4	2	6	4	6	4	3	120	29	32	26	33	4	5	3	4	3	6	6	3	6	4
2	1	1	2	2	1	14	9	5	1	3	1	3	1	1	1	1	1	1	77	28	28	21	7	7	7	7	7	5	5	7	6	7	7	5	118	35	27	28	28	6	5	4	6	5	5	6	4	3	4
2	1	1	1	2	1	24	12	12	3	1	1	5	2	5	4	1	1	1	32	9	5	18	1	1	1	2	2	6	3	1	5	5	1	4	80	21	25	21	13	7	2	2	2	1	1	5	2	7	1
2	1	1	1	2	2	27	14	13	2	4	2	5	1	3	3	1	3	3	49	20	17	12	4	6	3	5	4	3	2	4	3	6	5	4	102	25	25	26	26	3	5	3	5	3	3	3	3	5	3
2	1	1	2	2	2	27	16	11	3	4	3	4	2	3	2	2	2	2	62	22	18	22	6	5	5	5	5	6	6	4	5	6	4	5	97	27	22	26	22	5	4	4	3	3	3	4	3	4	4
2	1	1	2	1	1	27	15	12	2	4	1	5	3	2	2	2	4	2	83	28	28	27	7	7	7	7	7	7	7	7	7	7	7	6	167	47	40	42	38	7	7	7	7	7	6	7	5	7	5
1	1	1	1	2	2	22	13	9	3	2	2	4	2	2	2	1	2	2	68	23	21	24	5	6	6	6	6	6	6	3	6	6	6	6	110	25	25	31	29	5	2	3	5	3	2	3	2	5	3
2	1	1	2	1	2	27	20	7	5	5	1	5	4	3	1	1	1	1	49	18	25	6	4	4	6	6	6	1	2	7	1	4	6	2	90	22	21	22	25	4	2	4	2	2	1	4	1	4	3
1	1	1	1	2	2	24	14	10	3	4	1	4	2	2	2	2	2	2	71	22	24	25	2	7	6	6	6	6	6	6	6	7	6	7	146	40	37	30	39	6	6	6	6	7	7	7	7	7	2
2	1	1	1	2	2	21	11	10	3	2	2	2	2	2	2	2	2	2	62	18	20	24	5	5	5	5	4	5	7	6	6	4	4	6	112	27	32	28	25	4	3	4	4	3	4	5	5	5	4
2	1	1	2	2	2	18	8	10	2	2	1	1	2	2	2	2	2	2	72	23	21	28	6	5	6	5	6	7	7	4	7	6	6	7	135	37	27	36	35	6	4	5	5	6	3	6	3	5	5
1	1	1	1	2	2	15	10	5	1	2	1	5	1	1	1	1	1	1	66	23	18	25	7	4	3	4	6	7	6	7	5	6	4	7	145	33	32	42	38	5	3	5	6	4	4	4	5	6	5
2	1	1	2	2	1	16	10	6	2	2	1	4	1	1	1	1	2	1	60	24	11	25	6	6	2	2	6	7	6	2	6	6	5	6	120	32	25	31	32	6	3	5	3	5	3	5	3	5	3
2	1	1	1	2	2	18	9	9	1	1	3	2	2	1	1	1	3	3	79	28	26	25	7	7	7	7	7	6	6	6	7	7	6	6	133	32	29	36	36	4	3	4	5	5	3	5	3	6	5
2	1	1	1	2	2	17	11	6	2	2	2	3	2	1	1	1	2	1	57	22	16	19	6	5	4	5	5	4	3	5	6	6	2	6	93	22	27	22	22	2	7	2	4	2	3	2	5	3	4
1	1	1	2	2	2	23	12	11	2	2	2	4	2	2	2	2	3	2	65	22	22	21	6	5	5	5	5	5	5	6	6	6	6	5	147	41	38	34	34	5	7	5	7	6	6	6	4	6	6
2	1	1	1	2	1	15	9	6	2	2	2	2	1	1	1	1	2	1	65	23	14	28	5	6	3	5	7	7	7	3	7	5	3	7	124	32	30	34	28	4	6	3	3	4	4	3	3	5	6
1	1	1	1	2	2	21	11	10	3	2	2	2	2	2	2	2	2	2	67	22	24	21	5	6	6	6	6	5	5	6	6	5	6	5	133	34	39	29	31	4	6	4	6	5	6	4	5	6	6
1	1	1	2	1	2	10	5	5	1	1	1	1	1	1	1	1	1	1	78	27	28	23	6	7	7	7	7	7	6	7	5	7	7	5	173	49	47	40	37	7	7	7	7	7	7	7	6	7	7
2	1	1	1	2	2	22	16	6	3	3	5	4	1	1	1	1	1	2	47	17	14	16	5	2	2	4	5	5	4	4	4	5	4	3	101	24	27	24	26	4	4	4	3	3	4	3	4	3	2
2	1	1	1	2	1	21	11	10	3	2	2	2	2	2	2	2	2	2	70	24	22	24	6	6	6	6	6	6	6	6	6	6	4	6	142	38	35	36	33	5	6	5	6	6	6	5	5	6	6
2	1	1	2	1	1	17	11	6	2	2	2	3	2	1	1	1	2	1	70	23	24	23	6	6	6	6	5	5	6	6	6	6	6	6	125	30	33	32	30	5	4	4	5	5	3	4	4	5	3
1	1	1	2	1	2	33	20	13	5	3	4	4	4	3	3	1	3	3	66	20	24	22	4	4	6	7	7	7	5	4	5	5	7	5	92	19	20	33	20	2	2	2	2	2	2	2	1	3	6
2	1	1	2	1	2	10	5	5	1	1	1	1	1	1	1	1	1	1	58	23	18	17	7	5	6	7	6	6	2	2	6	5	3	3	111	27	25	27	32	5	2	4	3	3	2	4	3	3	6
2	1	1	1	2	2	18	10	8	2	2	2	2	2	2	1	1	2	2	84	28	28	28	7	7	7	7	7	7	7	7	7	7	7	7	147	41	30	36	40	7	6	5	6	6	3	6	2	7	5
1	1	1	2	1	1	22	12	10	2	3	2	3	2	2	2	2	2	2	84	28	28	28	7	7	7	7	7	7	7	7	7	7	7	7	158	40	40	37	41	6	6	5	6	6	7	5	4	6	7
1	1	1	2	1	2	25	14	11	3	3	3	3	2	2	2	2	4	1	60	20	20	20	6	6	6	6	4	6	6	4	4	4	4	4	102	25	19	31	27	4	4	4	4	4	3	4	1	4	2
2	1	1	2	1	2	13	8	5	2	3	1	1	1	1	1	1	1	1	84	28	28	28	7	7	7	7	7	7	7	7	7	7	7	7	154	40	40	42	32	5	5	6	6	6	5	6	5	7	5
2	1	1	2	2	2	23	12	11	2	3	2	3	2	2	2	2	3	2	71	25	20	26	6	6	5	5	6	7	6	5	7	7	5	6	116	25	29	28	34	4	2	3	4	3	2	3	3	5	6
1	1	1	2	2	2	27	15	12	3	3	3	4	2	2	2	2	4	2	76	24	28	24	6	6	7	7	6	6	6	7	6	6	7	6	124	33	33	28	30	5	5	4	6	5	4	5	4	5	5
2	1	1	2	1	2	18	8	10	1	1	2	3	1	1	1	3	3	2	71	24	23	24	6	6	5	6	6	6	6	6	6	6	6	6	154	40	45	36	33	5	6	5	7	5	7	6	7	6	7
2	1	1	2	1	2	28	16	12	2	3	3	5	3	3	1	2	4	2	78	28	22	28	7	7	5	6	7	7	7	5	7	7	6	7	135	33	24	42	36	5	3	4	6	6	2	5	1	5	3
2	1	1	1	2	2	20	10	10	2	4	1	1	2	1	2	2	2	3	61	21	22	18	6	6	4	5	3	2	2	7	7	6	6	7	155	39	38	41	37	6	5	6	6	6	3	6	6	5	5
2	1	1	1	2	2	10	5	5	1	1	1	1	1	1	1	1	1	1	84	28	28	28	7	7	7	7	7	7	7	7	7	7	7	7	173	43	48	42	40	7	6	4	7	6	6	6	7	7	7
2	1	1	1	2	1	21	14	7	2	2	3	5	2	2	1	1	1	2	66	27	16	23	7	7	4	4	7	5	5	4	6	6	4	7	116	26	21	36	33	4	4	4	4	3	3	3	1	5	3
2	1	1	1	2	2	10	5	5	1	1	1	1	1	1	1	1	1	1	79	26	28	25	6	7	7	7	7	6	6	7	7	6	7	6	168	42	49	41	36	6	6	4	7	6	7	6	7	7	7
1	1	1	2	2	2	20	12	8	2	2	3	4	1	1	1	1	2	3	45	14	16	15	2	4	4	5	5	3	3	4	5	3	3	4	102	23	30	24	25	3	2	3	4	4	5	3	6	5	3
1	1	1	1	2	2	16	9	7	1	1	1	4	2	1	1	1	3	1	58	18	25	15	4	4	7	7	5	4	4	6	4	5	5	3	116	29	30	30	27	3	4	3	5	4	4	4	4	5	6
2	1	1	2	2	2	13	6	7	1	1	1	2	1	1	1	1	3	1	81	28	28	25	7	7	7	7	7	7	4	7	7	7	7	7	142	37	29	42	34	6	5	4	4	6	3	5	2	7	6
1	1	1	1	2	1	20	10	10	2	2	2	2	2	2	2	2	2	2	71	24	24	23	6	6	6	6	6	6	5	6	6	6	6	6	137	39	29	34	35	7	6	4	5	5	5	4	3	4	7
2	1	1	2	2	2	22	12	10	2	3	2	4	1	2	2	2	2	2	59	20	17	22	5	5	4	4	5	6	5	4	6	5	5	5	117	31	30	29	27	4	5	4	4	4	4	4	4	5	5
2	1	1	2	2	1	14	5	9	1	1	1	1	1	1	1	2	2	3	71	24	24	23	6	6	6	6	6	6	6	6	6	6	6	5	131	37	34	31	29	5	6	3	4	6	4	4	4	5	7
1	1	1	2	1	2	36	20	16	4	4	4	4	4	4	3	3	3	3	36	12	12	12	3	3	3	3	3	3	3	3	3	3	3	3	87	19	23	21	24	3	2	3	2	3	3	3	3	3	2
2	1	1	1	2	2	21	11	10	2	2	3	2	2	2	2	2	2	2	75	27	28	20	7	6	7	7	7	5	5	7	5	7	7	5	148	42	41	34	31	5	7	6	6	6	6	6	6	6	6
1	1	1	1	2	2	17	12	5	2	2	2	3	3	1	1	1	1	1	72	24	24	24	6	6	6	6	6	6	6	6	6	6	6	6	145	37	40	33	35	6	6	5	6	5	6	5	4	6	4
2	1	1	2	1	2	12	6	6	1	1	1	2	1	1	1	1	2	1	82	27	27	28	6	7	7	7	7	7	7	7	7	7	6	7	161	41	43	38	39	6	7	5	6	6	6	5	5	6	6
2	1	1	1	2	1	10	5	5	1	1	1	1	1	1	1	1	1	1	78	26	25	27	6	6	5	7	7	7	6	7	7	7	6	7	165	40	46	41	38	6	5	4	6	6	5	6	7	7	7
1	1	1	1	2	2	28	15	13	3	3	3	4	2	1	1	4	3	4	49	17	16	16	4	5	3	4	4	3	4	4	4	4	5	5	93	23	22	23	25	4	3	3	3	4	4	4	2	5	2
2	1	1	1	1	2	32	18	14	4	4	4	4	2	3	2	2	3	4	51	15	15	21	3	5	3	5	3	5	5	2	6	4	5	5	90	22	23	21	24	4	3	3	3	2	3	3	3	3	4
2	1	1	1	2	2	23	18	5	3	5	1	5	4	1	1	1	1	1	63	23	19	21	7	7	4	5	4	5	5	5	6	5	5	5	100	22	19	34	25	7	1	1	1	3	1	4	4	4	1
2	1	1	2	2	2	10	5	5	1	1	1	1	1	1	1	1	1	1	75	28	26	21	7	7	7	7	7	5	5	6	5	7	6	6	144	39	41	33	31	6	7	5	5	5	5	5	6	6	6
2	1	1	1	2	1	13	6	7	1	2	1	1	1	1	1	1	2	2	84	28	28	28	7	7	7	7	7	7	7	7	7	7	7	7	177	48	46	41	42	7	7	7	5	7	6	6	7	7	7
1	1	1	1	2	2	15	10	5	2	3	1	3	1	1	1	1	1	1	60	22	19	19	6	5	4	5	5	5	6	4	4	6	6	4	120	33	28	28	31	4	7	4	4	5	3	4	4	6	5
1	1	1	2	2	2	17	7	10	1	1	2	2	1	1	1	2	3	3	76	25	27	24	6	6	7	7	6	6	6	6	6	7	7	6	151	42	42	33	34	6	7	5	6	6	7	6	6	6	6
2	1	1	2	2	2	22	11	11	2	3	2	2	2	2	2	2	3	2	65	22	22	21	4	6	5	6	6	5	5	5	6	6	6	5	117	30	28	28	31	4	4	4	4	4	4	4	4	4	6
2	1	1	2	1	1	26	14	12	3	3	3	3	2	1	1	4	3	3	55	19	15	21	5	4	5	4	5	5	5	3	6	5	3	5	117	31	27	33	26	5	3	4	5	5	3	5	4	4	4
2	1	1	1	1	2	15	10	5	4	1	1	3	1	1	1	1	1	1	71	23	26	22	5	6	6	6	6	5	5	7	7	6	7	5	127	37	20	36	34	7	7	4	2	5	2	5	1	6	3
2	1	1	1	2	2	18	11	7	2	2	3	2	2	1	1	1	3	1	73	24	26	23	6	6	6	7	6	6	5	6	6	6	7	6	119	30	29	27	33	5	5	4	6	4	3	4	3	4	5
2	1	1	2	2	1	20	13	7	2	2	3	4	2	1	1	1	2	2	21	7	6	8	2	3	2	2	1	2	2	1	2	1	1	2	73	23	13	22	15	4	6	4	2	1	2	4	2	2	2
1	1	1	1	2	2	23	9	14	1	4	1	2	1	1	2	2	5	4	70	24	24	22	6	6	6	6	6	6	6	6	5	6	6	5	130	36	30	28	36	6	5	6	6	5	2	6	6	3	6
2	1	1	1	2	2	20	14	6	3	2	3	4	2	1	1	1	2	1	73	25	23	25	6	7	5	6	6	5	6	5	7	6	7	7	114	31	25	27	31	4	7	4	5	4	3	3	3	3	5
1	1	1	1	2	2	17	11	6	2	2	2	3	2	1	1	1	2	1	64	21	23	20	5	5	6	6	6	5	5	6	5	5	5	5	123	32	30	31	30	4	5	5	5	5	4	4	4	5	3
2	1	1	1	2	1	12	5	7	1	1	1	1	1	1	1	1	2	2	60	20	20	20	5	5	5	5	5	5	5	5	5	5	5	5	98	30	24	23	21	5	5	4	3	4	3	4	2	4	3
2	1	1	1	2	2	22	12	10	3	2	2	3	2	2	2	2	1	3	67	23	24	20	6	5	6	6	6	6	2	6	6	6	6	6	120	27	26	37	30	4	3	3	3	3	2	4	4	5	5
2	1	1	1	1	2	18	11	7	3	1	1	5	1	1	1	1	3	1	57	21	12	24	5	6	3	3	6	6	6	3	6	4	3	6	108	27	27	25	29	4	3	4	6	4	3	4	3	5	4
2	1	1	1	2	2	27	17	10	4	5	2	4	2	2	2	2	2	2	59	21	19	19	6	6	5	5	4	5	4	5	5	5	4	5	73	15	18	20	20	2	2	2	2	2	2	2	3	3	2
1	1	1	2	1	2	13	8	5	1	4	1	1	1	1	1	1	1	1	84	28	28	28	7	7	7	7	7	7	7	7	7	7	7	7	143	33	33	41	36	5	3	4	5	5	3	4	6	6	6
2	1	1	2	2	2	18	9	9	2	2	2	2	1	1	1	2	2	3	66	23	22	21	5	6	6	6	6	6	6	7	4	6	3	5	128	28	28	38	34	4	3	3	4	4	3	4	3	4	5
1	1	1	1	1	2	12	7	5	1	1	1	3	1	1	1	1	1	1	53	23	4	26	6	7	1	1	6	7	7	1	7	4	1	5	103	30	24	31	18	3	1	7	4	6	3	5	1	4	1
1	1	1	2	1	2	20	9	11	3	2	1	2	1	2	2	3	2	2	71	24	25	22	5	6	6	7	7	6	6	7	5	6	5	5	124	31	29	32	32	5	7	3	5	4	3	2	4	5	5
2	1	1	2	1	2	29	15	14	3	5	1	2	4	1	1	4	5	3	52	19	23	10	6	3	6	6	4	4	2	5	2	6	6	2	114	24	22	37	31	3	4	3	3	3	3	3	3	4	4
2	1	1	1	2	2	25	14	11	3	3	2	4	2	3	1	2	1	4	71	23	24	24	6	6	6	6	5	6	6	6	6	6	6	6	132	34	30	32	36	6	6	6	6	6	6	6	2	6	1
2	1	1	1	2	2	20	11	9	2	3	2	2	2	1	2	2	2	2	63	21	22	20	5	5	6	6	6	5	5	5	5	5	5	5	139	33	36	35	35	5	5	4	5	4	4	5	5	5	5
2	1	1	1	2	2	19	12	7	3	2	2	3	2	2	1	1	2	1	51	19	14	18	4	6	4	4	5	4	4	3	5	4	3	5	105	27	26	28	24	4	4	4	4	3	5	4	4	3	3
1	1	1	2	1	1	10	5	5	1	1	1	1	1	1	1	1	1	1	84	28	28	28	7	7	7	7	7	7	7	7	7	7	7	7	153	35	38	41	39	5	7	4	4	4	5	4	6	5	7
2	1	1	1	2	2	27	16	11	2	3	4	4	3	2	2	3	2	2	53	17	19	17	5	3	5	6	5	4	5	3	4	4	5	4	98	26	27	25	20	4	5	3	4	3	3	4	3	5	3
1	1	1	1	1	2	10	5	5	1	1	1	1	1	1	1	1	1	1	84	28	28	28	7	7	7	7	7	7	7	7	7	7	7	7	172	45	43	42	42	7	7	6	6	6	6	6	6	6	7
1	1	1	2	2	2	17	11	6	2	3	2	3	1	1	1	1	2	1	68	24	20	24	6	6	5	5	6	6	6	5	6	6	5	6	117	32	32	27	26	5	5	6	5	5	4	5	3	6	1
2	1	1	2	1	1	10	5	5	1	1	1	1	1	1	1	1	1	1	66	20	28	18	5	6	7	7	3	3	3	7	6	6	7	6	132	32	33	35	32	5	4	5	7	4	4	4	4	3	6
2	1	1	1	2	1	27	17	10	3	4	4	4	2	1	1	2	4	2	62	23	17	22	6	6	5	4	5	5	5	3	6	6	5	6	103	29	21	26	27	4	6	4	5	3	2	4	2	3	3
2	1	1	2	1	2	27	13	14	2	4	2	3	2	2	2	3	4	3	70	24	22	24	6	6	6	6	6	6	6	5	6	6	5	6	120	26	24	35	35	5	3	3	4	4	3	4	2	4	3
2	1	1	1	2	2	24	13	11	3	2	2	4	2	2	2	2	2	3	64	24	16	24	6	6	4	4	6	6	6	4	6	6	4	6	120	31	28	30	31	5	6	3	5	5	3	4	4	4	4
1	1	1	2	2	1	18	8	10	1	2	1	3	1	1	1	1	4	3	71	23	24	24	5	6	6	6	6	6	6	6	6	6	6	6	139	38	31	38	32	5	7	5	4	5	5	6	4	5	5
2	1	1	1	2	2	21	11	10	2	2	3	2	2	2	2	2	2	2	71	25	26	20	6	6	7	7	7	5	5	7	5	6	5	5	133	33	33	32	35	5	6	4	6	5	5	4	5	5	4
2	1	1	1	2	1	16	11	5	1	1	1	5	3	1	1	1	1	1	65	27	16	22	7	7	4	4	6	6	4	4	7	7	4	5	137	30	28	42	37	6	2	4	5	5	3	5	3	5	3
2	1	1	1	2	2	25	12	13	1	2	2	5	2	2	4	1	5	1	45	19	10	16	5	5	2	3	5	3	3	2	5	4	3	5	87	27	19	18	23	5	5	5	3	3	2	4	1	5	2
1	1	1	1	2	2	10	5	5	1	1	1	1	1	1	1	1	1	1	72	24	24	24	6	6	6	6	6	6	6	6	6	6	6	6	152	40	42	35	35	6	6	5	6	6	6	5	6	6	6
1	1	1	1	2	2	19	14	5	5	1	1	4	3	1	1	1	1	1	82	28	26	28	7	7	7	7	7	7	7	7	7	7	5	7	117	27	34	25	31	4	5	3	5	3	5	3	3	5	6
1	1	1	1	2	2	21	10	11	2	2	2	2	2	2	2	2	3	2	74	22	28	24	4	6	7	7	6	6	6	7	6	6	7	6	152	41	42	35	34	6	6	6	6	6	6	6	6	6	5
2	1	1	1	2	2	13	5	8	1	1	1	1	1	1	1	1	4	1	84	28	28	28	7	7	7	7	7	7	7	7	7	7	7	7	167	43	42	42	40	7	7	5	6	6	6	6	6	6	6
2	1	1	2	1	2	25	13	12	2	2	4	3	2	1	1	3	4	3	46	16	16	14	4	5	5	4	3	3	3	4	4	4	3	4	100	24	27	25	24	5	3	3	4	3	3	3	4	5	4
2	1	1	2	1	2	22	10	12	2	1	1	4	2	2	1	1	4	4	53	19	17	17	6	6	5	4	3	4	4	3	5	4	5	4	111	28	24	30	29	5	2	4	5	6	2	5	4	3	4
2	1	1	1	2	2	28	14	14	3	3	2	4	2	4	3	2	3	2	51	21	12	18	6	5	2	3	5	4	4	3	5	5	4	5	113	24	31	31	27	2	1	3	5	4	5	4	6	4	6
2	1	1	1	2	2	16	10	6	1	1	1	4	3	1	2	1	1	1	82	28	28	26	7	7	7	7	7	6	6	7	7	7	7	7	156	42	38	37	39	6	7	5	6	6	6	6	5	6	6
2	1	1	1	2	2	17	11	6	3	2	2	2	2	1	1	1	1	2	59	23	18	18	6	7	5	5	4	5	3	2	5	6	6	5	68	17	19	13	19	3	5	2	2	1	3	2	2	3	2
1	1	1	2	1	2	23	13	10	3	2	2	4	2	1	1	3	1	4	44	12	16	16	1	3	4	4	4	4	4	4	4	4	4	4	120	29	32	35	24	3	4	5	5	5	5	6	3	6	1
2	1	1	2	2	2	24	17	7	3	4	3	4	3	1	2	1	2	1	70	24	24	22	6	6	6	6	6	5	5	6	6	6	6	6	127	31	27	34	35	5	6	4	4	4	5	4	2	6	4
2	1	1	1	2	2	21	16	5	4	4	2	4	2	1	1	1	1	1	59	24	14	21	6	6	4	5	6	4	5	2	6	6	3	6	79	15	18	26	20	3	1	2	2	2	2	2	3	4	2
1	1	1	2	2	2	23	11	12	2	1	2	2	4	2	2	2	2	4	42	13	16	13	6	2	5	4	2	3	4	3	3	3	4	3	137	34	39	32	32	4	5	5	6	5	5	3	6	5	6
2	1	1	2	1	2	16	8	8	1	1	1	4	1	1	1	1	4	1	80	28	27	25	7	7	7	7	7	6	6	6	7	7	7	6	130	31	29	33	37	6	4	4	6	5	5	5	3	4	2
2	1	1	1	2	2	25	12	13	2	2	3	4	1	1	1	4	3	4	65	25	19	21	7	6	5	4	6	5	5	5	5	6	5	6	139	38	34	33	34	7	6	6	6	6	5	6	6	5	3
1	1	1	1	2	2	14	7	7	1	1	2	2	1	1	1	1	1	3	78	26	24	28	6	6	6	6	7	7	7	6	7	7	6	7	144	36	38	35	35	7	5	3	5	4	3	4	5	5	7
2	1	1	2	2	2	24	14	10	3	3	2	4	2	3	2	1	3	1	66	21	23	22	5	5	6	6	5	6	6	6	6	6	5	4	112	27	27	28	30	4	3	4	5	4	3	4	4	4	5
2	1	1	2	2	2	29	16	13	3	3	3	4	3	3	3	2	4	1	68	20	28	20	5	5	7	7	4	5	4	7	6	6	7	5	151	39	36	40	36	6	6	5	5	6	4	5	5	6	5
2	1	1	1	2	2	14	7	7	1	1	1	3	1	1	1	1	3	1	69	23	21	25	5	7	5	6	4	5	6	3	7	7	7	7	161	41	44	41	35	6	6	4	6	6	6	6	7	7	7
1	1	1	2	2	2	15	10	5	2	2	1	3	2	1	1	1	1	1	79	28	23	28	7	7	6	6	7	7	7	6	7	7	5	7	133	33	28	35	37	4	6	5	6	5	5	4	2	6	4
1	1	1	1	2	2	18	13	5	2	4	1	4	2	1	1	1	1	1	72	24	24	24	6	6	6	6	6	6	6	6	6	6	6	6	121	33	24	33	31	4	5	2	5	5	2	5	2	5	7
2	1	1	2	2	2	18	8	10	2	2	1	2	1	1	1	3	3	2	70	23	22	25	6	4	6	5	6	6	6	5	7	7	6	6	117	26	30	27	34	4	4	3	4	4	3	3	4	5	5
2	2	1	2	1	2	19	10	9	1	3	1	4	1	1	2	1	2	3	74	26	24	24	7	6	6	6	6	6	6	6	6	7	6	6	136	35	27	39	35	6	2	5	5	5	2	6	5	3	5
2	1	1	2	2	2	23	12	11	2	2	3	3	2	2	2	2	2	3	56	21	11	24	4	5	3	3	6	6	6	2	6	6	3	6	128	29	29	37	33	4	5	3	5	4	4	3	4	3	5
2	1	1	2	2	2	23	13	10	2	2	3	4	2	2	2	2	2	2	56	21	14	21	5	5	3	5	5	5	5	3	6	6	3	5	123	34	29	31	29	5	2	5	5	4	3	6	5	5	6
1	1	1	1	2	2	29	12	17	3	2	4	2	1	2	4	4	5	2	67	20	23	24	5	6	6	6	6	6	6	6	6	3	5	6	133	32	37	36	28	4	5	4	5	5	4	5	6	6	4
1	1	1	1	2	1	25	13	12	2	4	1	4	2	2	2	3	3	2	61	23	18	20	6	5	5	5	6	6	5	4	5	6	4	4	116	32	26	28	30	5	6	5	5	4	4	4	3	4	3
2	1	1	1	2	1	21	11	10	2	4	1	2	2	1	1	1	4	3	71	24	23	24	6	6	5	6	6	6	6	6	6	6	6	6	139	35	33	36	35	5	6	4	6	6	5	5	3	6	4
2	1	1	2	2	2	22	12	10	3	2	3	2	2	1	1	2	3	3	60	18	21	21	4	4	6	5	5	5	5	5	5	5	5	6	102	20	25	28	29	3	2	2	4	3	2	3	3	5	3
2	1	1	1	2	1	28	17	11	3	3	4	4	3	2	3	2	2	2	48	18	12	18	5	6	4	3	3	4	4	3	5	4	2	5	108	29	26	29	24	5	2	4	3	5	4	5	4	4	3
1	1	1	2	1	2	10	5	5	1	1	1	1	1	1	1	1	1	1	67	19	24	24	4	6	6	6	3	6	6	6	6	6	6	6	163	44	42	42	35	6	7	6	7	6	5	6	6	7	6
1	1	1	2	2	2	10	5	5	1	1	1	1	1	1	1	1	1	1	84	28	28	28	7	7	7	7	7	7	7	7	7	7	7	7	179	49	49	42	39	7	7	7	7	7	7	7	7	7	7
2	1	1	1	1	2	14	9	5	1	5	1	1	1	1	1	1	1	1	84	28	28	28	7	7	7	7	7	7	7	7	7	7	7	7	154	40	41	36	37	7	7	5	7	7	6	6	5	7	2
2	1	1	1	1	2	20	14	6	3	3	2	4	2	1	1	1	2	1	65	22	18	25	6	6	3	3	6	6	7	6	5	4	6	7	88	21	18	25	24	4	4	2	2	2	2	2	4	2	3
2	1	1	2	2	1	15	9	6	2	1	3	2	1	1	1	1	2	1	64	21	21	22	4	6	6	5	5	5	5	5	7	6	5	5	146	40	39	30	37	6	7	6	6	6	6	6	5	5	6
2	1	1	1	2	1	19	11	8	3	2	2	2	2	1	1	2	2	2	67	24	18	25	6	6	5	4	6	6	6	5	7	6	4	6	127	34	30	31	32	5	5	4	4	5	3	6	4	5	5
2	1	1	2	2	2	18	10	8	2	1	1	4	2	1	1	1	3	2	62	27	13	22	7	7	4	3	7	7	5	2	6	6	4	4	105	24	25	30	26	3	5	2	4	3	2	2	2	4	4
2	1	1	1	2	2	16	10	6	4	1	1	3	1	1	1	1	2	1	61	23	17	21	5	6	4	5	5	5	5	4	6	7	4	5	117	32	35	23	27	6	5	4	5	4	4	4	5	5	4
2	2	1	1	2	2	23	12	11	3	2	2	3	2	2	2	2	3	2	62	20	20	22	5	5	5	5	5	5	6	5	5	5	5	6	116	27	33	29	27	3	5	4	5	4	5	4	5	4	4
1	1	1	1	2	2	10	5	5	1	1	1	1	1	1	1	1	1	1	57	23	12	22	6	6	4	2	6	5	6	2	5	5	4	6	143	36	36	35	36	5	6	4	5	5	5	4	6	6	6
1	1	1	2	2	2	20	10	10	2	2	3	2	1	2	2	2	3	1	71	24	23	24	6	6	6	6	6	6	6	4	6	6	7	6	150	42	35	37	36	6	7	5	6	7	6	6	5	6	5
2	2	1	1	2	1	20	11	9	2	2	4	1	2	1	1	2	4	1	64	24	17	23	7	6	3	4	5	6	5	4	6	6	6	6	101	27	25	25	24	5	5	3	6	5	3	3	2	3	3
2	1	1	2	2	2	23	16	7	3	3	3	4	3	3	1	1	1	1	73	23	25	25	4	5	6	7	7	6	5	6	7	7	6	7	120	29	27	34	30	6	4	3	3	3	4	4	3	5	4
2	1	1	1	2	2	12	7	5	1	1	1	3	1	1	1	1	1	1	72	24	24	24	6	6	6	6	6	6	6	6	6	6	6	6	124	27	33	33	31	4	4	3	4	3	4	3	3	5	5
1	1	1	1	2	2	25	12	13	2	3	2	3	2	2	3	2	4	2	60	19	20	21	4	6	5	6	4	5	5	4	6	5	5	5	120	29	33	29	29	4	3	5	5	5	3	4	5	5	4
1	1	1	1	1	2	16	11	5	3	3	3	1	1	1	1	1	1	1	70	24	24	22	5	6	6	6	6	5	5	6	6	7	6	6	151	39	39	36	37	5	6	5	6	6	6	6	5	5	5
1	1	1	1	2	2	40	18	22	3	4	4	5	2	4	5	4	4	5	44	13	16	15	2	3	4	5	2	2	1	3	6	6	4	6	88	22	24	21	21	3	5	2	4	3	4	2	2	5	2
2	2	1	2	2	2	11	6	5	1	1	1	2	1	1	1	1	1	1	71	25	21	25	7	6	7	7	6	6	7	1	6	6	6	6	150	38	39	38	35	5	5	5	6	6	5	5	5	5	7
2	1	1	2	2	2	10	5	5	1	1	1	1	1	1	1	1	1	1	61	21	20	20	5	6	5	5	5	5	5	5	5	5	5	5	132	37	35	30	30	6	5	5	5	5	5	5	5	4	6
2	1	1	2	2	2	13	6	7	1	1	1	2	1	1	1	1	1	3	14	5	4	5	1	1	1	1	1	1	1	1	2	2	1	1	56	11	21	15	9	2	1	1	2	2	1	1	7	1	1
2	1	1	2	1	2	21	10	11	2	1	1	4	2	1	1	4	3	2	55	17	20	18	4	3	5	5	4	5	3	5	5	6	5	5	126	33	30	34	29	4	3	6	4	5	4	5	5	5	5
2	1	1	1	1	2	28	15	13	3	5	1	5	1	1	1	5	3	3	44	15	14	15	4	4	4	4	3	3	4	3	4	4	3	4	86	21	23	21	21	3	4	2	4	3	2	4	3	4	3
2	1	1	1	2	2	30	18	12	4	3	4	4	3	2	2	2	4	2	31	9	15	7	2	2	6	2	1	1	2	1	2	4	6	2	80	16	25	14	25	1	3	2	3	2	3	3	2	4	3
2	1	1	2	1	2	15	5	10	1	1	1	1	1	2	2	2	2	2	84	28	28	28	7	7	7	7	7	7	7	7	7	7	7	7	132	35	28	35	34	7	3	6	6	6	3	6	2	6	3
2	1	1	2	2	2	17	10	7	2	2	2	2	2	2	1	1	2	1	70	23	22	25	5	6	6	6	6	6	6	6	7	6	4	6	131	35	26	38	32	5	6	5	5	5	2	5	3	5	4
2	1	1	1	2	2	14	7	7	1	1	1	3	1	1	1	1	1	3	72	26	26	20	7	6	7	7	6	4	2	6	7	7	6	7	125	33	26	35	31	6	2	5	4	4	2	5	3	6	5
1	1	1	2	2	2	21	10	11	2	2	2	2	2	2	2	2	3	2	57	18	20	19	4	5	5	5	5	5	5	5	5	4	5	4	108	26	29	29	24	3	5	3	4	3	4	3	4	4	5
2	1	1	1	2	2	20	11	9	2	2	2	3	2	1	1	2	3	2	68	23	25	20	6	6	6	6	6	5	5	7	5	5	6	5	133	34	31	33	35	5	5	5	4	5	5	5	3	5	5
2	1	1	1	2	1	10	5	5	1	1	1	1	1	1	1	1	1	1	84	28	28	28	7	7	7	7	7	7	7	7	7	7	7	7	176	49	43	42	42	7	7	7	7	7	1	7	7	7	7
2	1	1	1	2	2	27	16	11	3	3	4	4	2	2	2	2	3	2	72	24	24	24	6	6	6	6	6	6	6	6	6	6	6	6	111	28	27	26	30	5	3	4	5	4	4	4	3	5	3
1	1	1	1	2	2	26	17	9	4	4	2	5	2	1	1	2	3	2	72	25	25	22	6	6	6	6	6	5	5	7	6	7	6	6	112	26	28	30	28	4	3	4	3	3	3	3	4	6	4
2	1	1	2	1	2	20	11	9	2	2	2	3	2	1	1	2	3	2	71	24	23	24	6	6	5	6	6	6	6	6	6	6	6	6	120	32	27	34	27	5	4	5	5	5	4	4	4	4	4
2	1	1	1	2	2	28	17	11	4	4	2	3	4	2	1	1	3	4	54	20	16	18	4	6	3	5	6	5	4	5	5	4	3	4	90	21	22	22	25	4	2	3	2	2	1	3	7	4	3
1	1	1	1	1	1	10	5	5	1	1	1	1	1	1	1	1	1	1	71	23	24	24	6	6	6	6	5	6	6	6	6	6	6	6	139	33	36	35	35	5	6	2	6	4	5	4	3	6	6
2	1	1	2	2	2	14	5	9	1	1	1	1	1	1	1	1	4	2	61	19	22	20	6	4	6	6	3	4	5	3	6	6	7	5	156	45	44	38	29	6	6	7	7	7	7	5	7	6	7
2	1	1	2	1	2	20	10	10	2	2	2	2	2	2	2	2	2	2	72	24	24	24	6	6	6	6	6	6	6	6	6	6	6	6	143	39	33	35	36	6	3	6	6	6	4	6	3	5	6
2	1	1	1	2	1	12	5	7	1	1	1	1	1	1	1	1	3	1	69	26	19	24	7	7	4	4	6	7	7	7	4	6	4	6	149	40	37	38	34	6	4	6	7	7	7	6	4	7	4
2	1	1	1	2	1	11	6	5	1	1	1	2	1	1	1	1	1	1	84	28	28	28	7	7	7	7	7	7	7	7	7	7	7	7	141	34	37	32	38	7	4	4	7	4	6	5	4	4	6
2	1	1	1	1	2	21	10	11	2	2	2	2	2	2	2	2	3	2	71	24	23	24	6	6	6	6	6	6	6	5	6	6	6	6	125	30	31	34	30	5	4	4	5	4	5	4	4	4	3
2	1	1	1	2	2	20	14	6	3	2	1	4	4	1	1	1	2	1	73	27	26	20	7	7	6	7	7	5	3	6	6	6	7	6	113	36	27	24	26	6	5	5	3	3	3	4	1	6	7
2	1	1	1	2	2	21	14	7	2	3	2	4	3	1	1	2	1	2	70	24	23	23	6	6	6	6	6	5	6	5	6	6	6	6	132	35	34	30	33	6	7	5	5	5	5	4	3	5	6
2	1	1	1	1	2	21	11	10	2	2	1	4	2	2	2	2	2	2	67	23	26	18	6	3	7	7	7	4	4	5	4	7	7	6	126	33	25	34	34	6	4	4	5	3	5	4	3	3	6
2	1	1	2	2	2	27	15	12	3	2	4	4	2	2	2	2	2	4	60	20	28	12	7	5	7	7	1	5	3	7	3	7	7	1	148	37	35	41	35	5	6	5	6	7	6	5	4	6	3
2	1	1	2	2	2	10	5	5	1	1	1	1	1	1	1	1	1	1	60	18	27	15	7	3	7	7	2	2	3	7	5	6	6	5	130	37	33	34	26	6	5	4	5	5	5	5	5	6	6
2	1	1	1	2	1	23	14	9	3	2	3	4	2	2	1	1	3	2	55	18	16	21	5	5	4	4	4	5	5	4	6	4	4	5	101	23	26	23	29	3	4	3	4	3	4	3	3	4	3
1	1	1	1	2	2	22	17	5	3	5	3	3	3	1	1	1	1	1	46	19	8	19	3	6	2	2	5	4	4	2	5	5	2	6	87	24	20	24	19	4	2	3	4	4	3	3	2	3	3
2	1	1	2	2	1	24	13	11	3	3	3	2	2	2	3	2	2	2	62	20	20	22	5	5	5	5	5	6	5	5	5	5	5	6	118	32	25	31	30	5	4	4	4	5	3	4	3	5	5
1	1	1	2	2	1	31	18	13	4	3	4	3	4	2	2	2	3	4	66	21	19	26	5	5	4	5	5	7	7	5	6	6	5	6	123	33	27	30	33	6	4	6	5	5	2	5	3	6	2
2	1	1	1	2	2	27	15	12	3	4	2	4	2	2	2	2	3	3	56	16	18	22	4	4	4	4	4	4	6	6	6	4	4	6	70	17	18	17	18	3	3	1	2	1	1	4	4	2	3
2	1	1	2	1	2	24	14	10	2	4	4	2	2	2	2	2	2	2	68	25	25	18	7	7	7	7	5	5	4	4	4	6	7	5	117	29	25	31	32	4	6	3	6	5	3	4	1	5	4
1	1	1	1	2	2	15	9	6	3	2	2	1	1	1	1	1	2	1	78	26	26	26	7	7	7	7	6	6	6	6	7	6	6	7	144	36	40	36	32	5	5	4	5	6	6	5	6	6	6
2	1	1	1	2	2	18	10	8	2	2	1	4	1	1	1	1	1	4	23	5	10	8	1	1	1	3	1	1	1	5	5	2	1	1	99	21	25	33	20	1	2	6	5	3	2	2	4	4	1
2	1	1	2	2	1	21	10	11	2	2	2	2	2	2	2	2	3	2	58	20	20	18	5	5	5	5	5	5	4	5	5	5	5	4	149	39	39	35	36	6	6	5	5	6	6	5	6	6	5
2	1	1	1	2	1	22	17	5	3	4	3	3	4	1	1	1	1	1	79	28	25	26	7	7	6	6	7	7	7	6	6	7	7	6	148	35	33	41	39	7	3	5	6	6	3	6	4	7	3
2	1	1	1	2	1	24	13	11	3	3	2	2	3	2	2	2	3	2	59	19	17	23	4	6	5	5	4	6	6	3	6	5	4	5	122	29	28	32	33	5	4	4	5	4	3	4	3	5	3
2	1	1	2	1	2	17	11	6	2	5	1	2	1	1	1	1	2	1	70	21	26	23	4	6	7	6	4	7	4	6	5	7	7	7	123	33	35	32	23	4	7	5	6	3	5	6	4	5	5
2	1	1	1	2	2	15	6	9	1	1	2	1	1	1	1	1	5	1	20	8	4	8	1	5	1	1	1	1	1	1	5	1	1	1	82	25	25	16	16	4	2	5	5	6	6	6	2	3	1
1	1	1	1	2	2	20	15	5	3	3	3	4	2	1	1	1	1	1	72	24	23	25	6	6	6	6	6	6	6	6	6	6	5	7	126	33	32	27	34	4	5	4	6	5	5	4	3	5	6
1	1	1	2	2	2	12	5	7	1	1	1	1	1	1	1	1	1	3	74	25	23	26	5	7	6	5	6	6	6	6	7	7	6	7	182	49	49	42	42	7	7	7	7	7	7	7	7	7	7
1	1	1	2	1	2	27	12	15	2	4	1	3	2	2	2	3	5	3	63	20	20	23	4	4	4	5	6	5	6	5	6	6	6	6	131	33	30	36	32	4	6	4	3	4	3	4	5	6	5
2	2	1	1	2	2	21	12	9	3	2	2	4	1	1	1	1	4	2	37	17	5	15	2	6	1	1	4	2	2	1	6	5	2	5	121	30	26	33	32	5	4	4	5	5	5	4	4	3	3
2	1	1	2	1	2	10	5	5	1	1	1	1	1	1	1	1	1	1	84	28	28	28	7	7	7	7	7	7	7	7	7	7	7	7	180	47	49	42	42	7	7	5	7	7	7	7	7	7	7
2	1	1	1	2	2	18	11	7	3	1	1	4	2	1	1	1	3	1	62	24	19	19	6	6	5	5	6	4	4	5	6	6	4	5	110	31	26	25	28	6	3	5	4	5	3	4	4	3	4
2	1	1	1	2	2	23	14	9	3	3	3	3	2	2	1	1	3	2	59	19	20	20	5	4	5	5	5	5	5	5	5	5	5	5	96	23	26	23	24	4	3	3	3	3	3	3	4	3	4
1	1	1	2	1	2	19	12	7	3	4	2	2	1	1	1	1	1	3	53	24	9	20	6	6	2	2	7	5	6	2	5	5	3	4	110	28	22	31	29	6	5	3	3	5	4	2	2	4	4
2	1	1	1	2	1	23	12	11	1	3	1	4	3	1	1	3	3	3	51	21	15	15	5	6	3	4	4	2	2	4	5	6	4	6	119	27	27	33	32	4	3	4	4	4	3	4	4	5	3
2	1	1	1	1	2	20	12	8	3	2	2	3	2	1	2	2	2	1	71	23	22	26	6	6	5	5	6	7	5	6	7	5	6	7	124	33	25	31	35	6	6	5	4	3	2	5	2	4	5
2	1	1	1	2	2	15	10	5	3	3	1	2	1	1	1	1	1	1	73	25	21	27	5	7	6	6	6	7	6	5	7	7	4	7	130	32	31	33	34	5	5	4	5	5	5	5	3	4	5
1	1	1	1	2	2	22	12	10	2	2	2	4	2	2	2	2	2	2	71	23	24	24	5	5	6	6	6	6	6	6	6	7	6	6	119	32	30	30	27	5	3	5	5	6	3	5	5	3	3
2	1	1	2	2	2	13	8	5	1	1	1	4	1	1	1	1	1	1	74	24	26	24	6	6	7	6	6	6	6	6	6	6	7	6	125	30	28	32	35	5	2	5	5	4	7	5	2	5	4
2	1	1	1	2	2	24	16	8	3	3	4	4	2	1	1	1	3	2	61	21	19	21	5	5	4	7	6	5	5	4	5	5	4	6	105	27	24	27	27	4	3	4	3	4	3	4	4	5	4
1	1	1	2	2	2	30	18	12	3	4	4	4	3	3	3	1	1	4	60	21	14	25	4	6	5	3	6	6	6	3	6	5	3	7	122	27	26	34	35	4	3	4	2	3	3	6	2	6	1
1	1	1	2	1	2	13	6	7	1	1	1	2	1	1	1	1	2	2	67	25	20	22	6	7	6	6	5	5	5	5	6	7	3	6	127	34	29	33	31	5	4	5	5	5	4	5	3	4	5
2	1	1	1	2	2	20	14	6	3	4	2	4	1	1	1	1	2	1	67	24	21	22	6	6	4	6	6	5	5	5	6	6	6	6	121	31	28	32	30	5	6	4	5	5	3	4	3	4	3
2	1	1	2	2	2	22	12	10	2	3	3	2	2	2	2	2	2	2	71	23	24	24	5	6	6	6	6	6	6	6	6	6	6	6	126	35	33	28	30	6	6	5	6	6	6	4	3	5	4
1	1	1	2	2	2	20	10	10	2	2	2	2	2	2	2	2	2	2	72	24	24	24	6	6	6	6	6	6	6	6	6	6	6	6	169	46	40	41	42	7	6	7	7	7	5	7	4	6	5
2	1	1	2	1	1	17	5	12	1	1	1	1	1	1	1	3	4	3	67	23	22	22	6	7	6	5	5	5	6	5	5	5	6	6	104	25	26	28	25	5	2	4	3	3	3	4	4	5	3
1	1	1	1	2	2	19	12	7	2	2	2	4	2	1	1	1	3	1	59	20	19	20	5	5	5	5	5	5	5	4	5	5	5	5	109	30	30	23	26	5	4	4	4	4	4	4	5	4	5
2	1	1	2	2	2	20	11	9	1	1	3	4	2	2	1	1	3	2	71	24	25	22	6	6	6	6	6	5	5	7	6	6	6	6	120	27	24	36	33	5	3	4	3	3	3	4	3	4	5
2	1	1	2	2	2	27	14	13	3	1	3	4	3	1	4	2	2	4	66	24	20	22	6	6	6	6	5	5	4	6	6	7	2	7	115	28	29	25	33	5	6	3	4	3	3	3	3	5	5
2	1	1	1	2	2	24	13	11	2	2	3	4	2	1	2	2	2	4	67	24	22	21	6	6	6	6	6	5	5	5	6	6	5	5	126	29	34	32	31	3	5	4	5	3	3	3	5	6	6
2	1	1	1	2	2	33	18	15	3	3	4	4	4	3	3	3	2	4	63	22	19	22	5	6	5	4	6	5	5	5	6	5	5	6	116	28	29	27	32	4	6	4	5	4	3	4	2	5	3
1	1	1	2	1	2	25	15	10	4	5	1	4	1	1	1	2	3	3	33	13	11	9	2	6	4	4	3	3	2	1	2	2	2	2	92	16	22	29	25	1	2	4	4	2	1	1	1	5	1
2	1	1	1	2	2	15	5	10	1	1	1	1	1	1	1	1	4	3	82	26	28	28	5	7	7	7	7	7	7	7	7	7	7	7	144	40	35	34	35	5	7	5	7	6	7	5	4	5	6
2	1	1	2	2	1	10	5	5	1	1	1	1	1	1	1	1	1	1	47	17	11	19	7	2	5	1	3	5	2	1	6	5	4	6	109	27	27	27	28	4	4	4	5	4	3	4	3	5	2
2	1	1	1	2	1	24	12	12	2	2	2	4	2	2	2	2	2	4	68	23	21	24	6	5	5	5	6	6	6	5	6	6	6	6	117	30	26	33	28	6	3	4	6	6	3	3	2	5	3
2	1	1	2	1	2	14	7	7	1	1	1	3	1	1	1	1	3	1	76	26	24	26	5	7	6	6	7	6	6	5	7	7	7	7	129	33	25	42	29	6	2	5	2	5	2	7	3	6	3
2	1	1	1	2	2	23	12	11	2	4	2	2	2	2	2	2	2	3	70	23	24	23	5	6	6	6	6	6	5	6	6	6	6	6	128	33	29	33	33	5	5	4	5	5	4	4	3	5	5
2	1	1	2	2	1	13	8	5	2	1	1	3	1	1	1	1	1	1	61	22	16	23	4	6	4	4	6	5	6	4	6	6	4	6	107	26	28	29	24	4	3	3	3	3	2	4	5	5	5
1	1	1	1	1	1	32	15	17	3	4	1	4	3	3	3	4	3	4	74	25	23	26	7	5	6	6	6	7	7	5	6	7	6	6	126	37	31	30	28	6	7	6	7	5	3	5	2	6	2
1	1	1	2	2	2	22	10	12	2	2	1	3	2	1	1	3	3	4	82	28	28	26	7	7	7	7	7	6	6	7	7	7	7	7	132	34	27	35	36	6	5	5	5	5	4	4	3	4	4
2	1	1	2	2	2	22	12	10	2	2	2	4	2	2	1	1	2	4	74	26	24	24	6	7	6	6	6	6	5	6	7	7	6	6	131	36	27	36	32	5	5	5	5	5	4	5	3	5	5
2	1	1	1	2	2	18	9	9	1	1	2	3	2	2	1	1	1	4	63	23	19	21	6	6	5	5	5	4	5	4	6	6	5	6	137	36	32	36	33	5	6	6	5	6	4	4	5	5	3
2	1	1	1	2	2	16	11	5	2	2	3	2	2	1	1	1	1	1	49	19	13	17	6	5	3	2	4	5	4	4	4	4	4	4	93	25	22	23	23	4	3	3	2	3	3	3	3	4	4
1	1	1	1	2	2	14	9	5	1	3	1	3	1	1	1	1	1	1	83	28	28	27	7	7	7	7	7	6	7	7	7	7	7	7	146	37	28	39	42	4	7	7	7	6	1	4	4	6	4
1	1	1	1	2	2	34	17	17	4	3	3	4	3	4	3	3	3	4	43	15	13	15	4	5	3	3	2	4	3	3	4	4	4	4	104	28	21	30	25	3	2	3	4	5	2	6	1	5	3
2	1	1	2	1	1	15	7	8	2	2	1	1	1	1	1	1	1	4	55	18	17	20	4	4	4	4	4	4	4	3	6	6	6	6	127	35	32	36	24	6	2	5	5	6	5	6	6	5	5
1	1	1	2	2	2	13	8	5	3	1	1	2	1	1	1	1	1	1	38	13	5	20	3	2	1	1	6	4	3	2	6	2	1	7	158	35	47	38	38	5	7	4	7	6	7	4	7	7	6
2	1	1	2	1	1	10	5	5	1	1	1	1	1	1	1	1	1	1	72	24	24	24	6	6	6	6	6	6	6	6	6	6	6	6	135	36	38	29	32	6	5	5	7	7	6	6	5	6	2
2	1	1	2	2	2	10	5	5	1	1	1	1	1	1	1	1	1	1	84	28	28	28	7	7	7	7	7	7	7	7	7	7	7	7	100	25	26	21	28	4	3	3	6	4	3	2	3	3	4
1	2	1	1	2	1	20	10	10	2	2	2	2	2	2	2	2	2	2	48	19	14	15	5	6	4	3	4	4	4	3	4	4	4	3	112	27	32	26	27	3	5	4	5	5	5	4	4	5	2
1	1	1	2	2	2	23	12	11	2	2	2	3	3	3	2	2	2	2	60	20	22	18	4	5	6	6	5	5	4	4	6	6	6	3	108	29	27	26	26	4	6	4	5	5	3	3	3	4	3
2	1	1	1	2	2	35	21	14	2	4	5	5	5	1	4	2	3	4	28	8	11	9	2	2	2	2	2	2	2	1	3	2	6	2	42	9	11	9	13	1	1	1	2	2	1	1	1	2	1
2	1	1	2	1	2	23	13	10	2	2	3	4	2	2	2	2	2	2	72	24	24	24	6	6	6	6	6	6	6	6	6	6	6	6	148	38	39	35	36	6	6	6	6	6	6	6	5	6	2
2	1	1	1	1	2	19	9	10	1	2	2	2	2	2	2	2	2	2	57	21	18	18	6	5	5	5	5	4	4	4	5	5	4	5	118	32	31	26	29	5	4	4	5	5	4	5	4	4	5
2	1	1	1	2	1	10	5	5	1	1	1	1	1	1	1	1	1	1	57	22	17	18	6	5	5	5	5	4	4	4	5	6	3	5	123	32	30	32	29	4	4	4	5	5	5	4	5	4	6
1	1	1	1	2	2	16	10	6	2	2	2	2	2	1	1	1	1	2	71	26	25	20	6	6	7	7	7	5	6	5	5	7	6	4	105	30	26	25	24	3	6	4	5	4	3	3	3	4	6
2	1	1	2	1	2	34	18	16	4	5	2	5	2	2	2	4	4	4	84	28	28	28	7	7	7	7	7	7	7	7	7	7	7	7	130	30	20	42	38	5	1	4	1	2	1	4	1	7	7
2	1	1	1	2	2	16	9	7	1	3	1	3	1	1	1	1	1	3	62	21	23	18	7	4	7	6	6	4	4	5	5	4	5	5	150	38	35	42	35	6	7	6	7	5	7	5	2	6	4
2	1	1	1	2	2	30	15	15	3	3	3	3	3	3	3	3	3	3	62	21	22	19	5	5	5	6	6	5	5	5	4	5	6	5	129	38	33	28	30	6	6	5	5	6	6	5	4	3	5
2	1	1	2	2	2	24	13	11	3	2	3	3	2	2	2	2	3	2	59	19	21	19	4	5	6	4	5	4	5	5	6	5	6	4	106	30	28	24	24	4	6	4	4	4	4	4	4	4	4
2	1	1	1	2	1	11	5	6	1	1	1	1	1	1	1	1	1	2	65	20	24	21	5	6	6	7	4	5	5	5	5	5	6	6	132	30	27	38	37	4	4	4	3	4	4	3	4	5	6
2	1	1	1	2	2	24	14	10	3	2	3	4	2	2	2	2	2	2	44	16	15	13	5	3	4	4	3	3	3	3	4	5	4	3	102	24	25	27	26	3	3	4	3	3	3	3	3	3	4
2	1	1	2	2	2	10	5	5	1	1	1	1	1	1	1	1	1	1	60	21	24	15	6	6	6	6	3	1	2	6	6	6	6	6	113	40	22	23	28	6	6	5	2	5	2	5	1	3	7
2	1	1	2	1	2	27	9	18	1	1	3	3	1	2	1	5	5	5	75	28	25	22	7	7	7	7	7	5	5	6	7	7	5	5	156	45	41	37	33	7	7	7	6	7	6	7	5	7	7
2	1	1	2	1	2	16	11	5	3	3	1	3	1	1	1	1	1	1	82	26	28	28	6	6	7	7	7	7	7	7	7	7	7	7	123	30	31	28	34	4	2	4	6	6	4	6	5	6	2
2	1	1	1	2	2	24	14	10	2	4	2	4	2	2	2	2	2	2	65	23	21	21	7	6	5	5	5	5	5	6	6	5	5	5	134	35	28	35	36	5	7	6	4	4	6	5	3	5	3
1	1	1	1	2	1	12	7	5	1	1	1	3	1	1	1	1	1	1	62	19	20	23	6	4	4	7	3	6	6	4	4	6	5	7	156	45	38	34	39	7	7	7	7	7	4	6	6	7	6
2	1	1	2	2	2	21	11	10	2	3	2	2	2	2	2	2	2	2	64	24	18	22	6	6	5	5	6	5	5	4	6	6	4	6	146	39	35	36	36	6	6	5	6	6	6	5	5	5	6
2	1	1	2	1	2	10	5	5	1	1	1	1	1	1	1	1	1	1	73	26	20	27	6	7	6	6	6	6	7	6	7	7	2	7	156	43	39	36	38	7	3	7	6	7	6	7	6	6	6
2	1	1	1	2	1	11	6	5	1	2	1	1	1	1	1	1	1	1	81	27	26	28	7	6	5	7	7	7	7	7	7	7	7	7	151	39	30	42	40	7	4	6	5	6	5	6	3	5	4
1	1	1	2	1	2	14	9	5	3	3	1	1	1	1	1	1	1	1	67	21	28	18	4	6	7	7	4	5	5	7	4	7	7	4	160	40	42	41	37	4	7	4	7	6	6	6	7	7	7
2	1	1	1	2	2	21	15	6	3	4	2	4	2	1	1	1	2	1	83	27	28	28	6	7	7	7	7	7	7	7	7	7	7	7	139	36	32	38	33	6	6	4	6	4	7	4	3	4	6
1	1	1	2	2	2	22	13	9	2	3	2	4	2	2	2	1	2	2	49	16	22	11	4	4	7	6	3	3	2	4	2	5	5	4	102	19	23	24	36	2	2	2	4	1	3	2	2	4	6
2	1	1	2	2	2	18	13	5	3	2	2	4	2	1	1	1	1	1	67	22	22	23	6	6	5	6	5	6	5	5	6	5	6	6	111	25	27	28	31	4	3	4	5	3	3	3	3	5	3
1	1	1	1	2	2	18	9	9	2	2	1	2	2	1	2	2	2	2	61	22	16	23	5	6	4	4	5	6	4	4	7	6	4	6	145	39	38	34	34	6	6	4	6	5	6	6	6	6	6
2	1	1	2	2	1	20	14	6	3	3	2	4	2	2	1	1	1	1	72	24	24	24	6	6	6	6	6	6	6	6	6	6	6	6	134	35	30	34	35	6	6	4	4	5	5	4	4	4	5
1	1	1	1	2	2	10	5	5	1	1	1	1	1	1	1	1	1	1	72	24	23	25	6	6	6	6	6	7	7	6	6	6	5	5	160	41	42	38	39	6	6	6	6	6	5	5	6	6	6
1	1	1	2	1	2	21	13	8	3	2	2	4	2	3	1	2	1	1	58	24	15	19	7	7	4	4	5	4	4	1	6	5	6	5	99	26	24	27	22	5	4	4	4	2	3	3	4	4	3
1	1	1	1	2	2	24	15	9	4	3	3	3	2	1	2	2	2	2	55	19	15	21	5	5	4	4	4	6	5	4	5	5	3	5	106	26	27	23	30	4	5	4	5	3	5	4	3	3	3
2	1	1	2	1	2	21	10	11	2	2	2	3	1	1	1	4	3	2	65	22	22	21	5	6	5	6	5	5	6	6	5	6	5	5	99	28	20	27	24	5	5	5	4	3	2	5	2	3	2
1	1	1	2	1	1	20	10	10	2	2	2	2	2	2	2	2	2	2	84	28	28	28	7	7	7	7	7	7	7	7	7	7	7	7	147	40	39	32	36	7	5	5	6	6	6	6	5	6	5
2	1	1	2	2	2	12	6	6	1	1	1	2	1	1	1	1	1	2	61	21	17	23	5	5	3	5	5	6	6	5	6	6	4	5	118	29	30	30	29	5	3	3	5	4	3	4	3	5	5
2	1	1	2	2	2	16	10	6	2	3	2	2	1	1	1	1	1	2	54	19	16	19	5	5	4	5	5	5	4	3	5	4	4	5	115	28	29	27	31	4	6	3	5	4	4	3	3	4	5
1	1	1	2	2	2	19	10	9	2	2	2	2	2	2	2	1	1	3	51	14	20	17	4	3	5	5	3	4	5	5	3	4	5	5	112	28	34	28	22	4	4	5	5	3	5	5	5	5	3
1	1	1	2	1	2	11	6	5	1	1	1	2	1	1	1	1	1	1	58	20	18	20	5	6	5	5	4	5	5	4	5	5	4	5	72	17	12	29	14	3	3	2	1	1	1	1	1	2	2
2	1	1	2	2	1	32	19	13	4	3	4	5	3	2	3	3	3	2	51	21	9	21	5	6	3	2	5	6	5	2	6	5	2	4	98	15	29	28	26	2	1	2	2	2	1	2	5	4	1
2	1	1	1	2	2	16	7	9	3	1	1	1	1	1	1	3	1	3	84	28	28	28	7	7	7	7	7	7	7	7	7	7	7	7	154	41	45	28	40	7	7	7	7	7	7	5	7	6	7
2	1	1	1	2	2	18	9	9	3	2	2	1	1	1	1	1	3	3	74	24	26	24	6	6	7	7	6	6	6	6	6	6	6	6	148	41	41	29	37	6	6	5	6	6	6	5	6	6	7
2	1	1	1	2	2	14	8	6	1	1	1	4	1	1	1	1	1	2	62	20	20	22	4	5	4	4	5	5	5	6	6	6	6	6	104	26	26	23	29	5	2	3	4	4	5	4	3	3	4
2	1	1	1	2	2	24	12	12	2	2	3	3	2	2	2	2	4	2	57	16	15	26	4	4	4	4	4	6	6	3	7	4	4	7	122	28	34	31	29	4	3	5	5	4	5	5	5	4	3
1	1	1	1	1	2	32	16	16	1	4	3	4	4	2	2	4	4	4	76	27	24	25	7	7	6	6	7	6	6	6	6	6	6	7	122	35	26	27	34	5	5	4	5	5	6	6	1	3	5
2	1	1	2	1	2	18	10	8	2	2	2	3	1	2	1	1	2	2	70	25	22	23	6	6	6	6	6	6	5	5	6	7	5	6	121	32	31	28	30	5	5	3	4	5	4	3	6	5	5
1	1	1	2	1	2	12	7	5	1	1	1	3	1	1	1	1	1	1	57	17	18	22	3	5	3	5	4	6	6	5	5	5	5	5	104	27	27	32	18	3	4	3	5	4	3	4	3	5	4
2	1	1	2	1	1	10	5	5	1	1	1	1	1	1	1	1	1	1	84	28	28	28	7	7	7	7	7	7	7	7	7	7	7	7	119	31	31	29	28	5	5	4	4	5	5	4	5	5	3
2	1	1	2	2	2	22	11	11	2	3	2	2	2	2	2	2	3	2	72	24	24	24	6	6	6	6	6	6	6	6	6	6	6	6	123	32	35	27	29	4	5	4	6	5	5	4	5	5	6
2	1	1	2	2	2	25	14	11	3	4	2	3	2	2	2	2	3	2	60	20	20	20	5	5	5	5	5	5	5	5	5	5	5	5	105	26	25	29	25	4	3	4	4	4	3	4	3	4	4
2	1	1	1	2	2	26	15	11	3	3	3	4	2	1	1	3	3	3	68	22	23	23	6	6	6	6	4	6	5	6	6	6	5	6	122	36	32	28	26	5	5	4	5	5	5	6	4	5	6
2	1	1	1	2	2	18	11	7	1	4	2	3	1	1	1	1	2	2	82	28	26	28	7	7	6	7	7	7	7	7	7	7	6	7	130	31	25	36	38	5	3	4	5	6	4	4	3	4	3
2	2	1	1	2	2	30	15	15	3	3	3	3	3	3	3	3	3	3	61	21	20	20	5	6	4	6	6	6	4	6	6	4	4	4	115	29	25	34	27	4	4	4	4	5	4	4	4	5	4
1	2	1	2	2	2	17	8	9	2	1	1	3	1	2	2	1	2	2	59	20	19	20	6	5	7	4	4	5	5	3	5	5	5	5	117	31	33	29	24	4	6	3	5	6	5	5	5	5	4
1	1	1	2	1	2	41	24	17	5	5	5	5	4	2	5	3	4	3	60	20	22	18	5	5	6	6	5	4	4	5	5	5	5	5	86	23	19	22	22	4	3	4	3	3	3	3	1	4	1
2	1	1	1	2	1	22	14	8	3	3	2	4	2	1	1	2	2	2	68	24	21	23	6	6	4	5	6	6	6	6	5	6	6	6	114	34	25	27	28	5	6	4	5	5	3	6	2	4	3
1	1	1	1	2	2	25	14	11	3	3	3	2	3	2	2	2	3	2	59	21	19	19	5	5	4	4	5	4	5	6	5	6	5	5	84	17	19	24	24	3	2	3	2	2	2	2	2	2	3
2	1	1	2	2	2	16	6	10	1	1	1	2	1	1	1	4	1	3	84	28	28	28	7	7	7	7	7	7	7	7	7	7	7	7	158	45	35	42	36	7	3	7	7	7	6	7	3	7	7
2	1	1	1	2	2	21	16	5	4	3	3	4	2	1	1	1	1	1	68	23	17	28	3	6	5	4	7	7	7	4	7	7	4	7	143	37	28	39	39	5	5	6	6	6	3	4	2	5	5
1	1	1	1	2	1	25	15	10	4	4	2	3	2	2	2	2	2	2	79	26	28	25	6	7	7	7	6	6	6	7	6	7	7	7	115	30	27	29	29	5	4	3	5	4	4	4	3	4	5
1	1	1	2	1	2	23	16	7	3	3	3	4	3	1	1	1	3	1	48	16	16	16	4	4	4	4	4	4	4	4	4	4	4	4	111	25	28	27	31	4	4	4	4	4	4	4	4	4	1
2	1	1	1	2	2	22	10	12	1	2	2	3	2	2	2	2	3	3	74	26	23	25	7	6	6	6	7	6	6	5	6	6	6	7	119	33	27	32	27	6	5	4	4	3	4	5	3	5	5
2	1	1	2	1	2	25	16	9	3	3	4	4	2	1	1	1	3	3	72	26	24	22	7	7	6	6	6	6	5	6	6	6	6	5	111	29	29	27	26	4	4	4	5	5	5	4	3	5	3
2	1	1	2	1	1	10	5	5	1	1	1	1	1	1	1	1	1	1	78	25	26	27	6	6	6	6	6	6	7	7	7	7	7	7	141	42	37	30	32	7	6	7	7	7	7	7	4	7	3
1	1	1	1	2	2	16	8	8	2	1	2	2	1	1	1	2	2	2	68	24	20	24	6	6	5	5	5	6	6	5	6	7	5	6	141	40	38	27	36	5	7	5	7	5	3	6	6	6	6
2	1	1	1	2	2	11	6	5	1	1	2	1	1	1	1	1	1	1	67	25	26	16	6	6	7	6	6	4	3	6	4	7	7	5	138	32	36	34	36	5	5	6	6	4	3	4	5	5	5
2	1	1	2	2	2	23	13	10	2	4	2	3	2	2	2	2	2	2	58	20	20	18	5	5	4	6	5	4	4	6	5	5	4	5	124	30	35	31	28	5	5	4	5	4	6	4	5	5	6
2	1	1	1	2	2	21	14	7	4	4	1	4	1	1	1	3	1	1	70	24	22	24	6	6	5	5	6	6	6	6	6	6	6	6	144	35	39	35	35	6	3	5	6	5	6	5	5	6	5
1	1	1	2	1	2	27	15	12	4	2	3	3	3	3	3	2	2	2	53	17	19	17	5	5	6	5	3	4	5	4	4	4	4	4	107	30	29	24	24	4	4	4	4	4	4	4	3	4	6
2	1	1	1	2	2	11	6	5	1	1	1	2	1	1	1	1	1	1	72	23	23	26	5	6	5	6	6	6	7	7	7	6	5	6	138	36	33	33	36	5	6	4	5	5	3	5	5	5	6
2	1	1	1	2	1	20	12	8	4	2	2	2	2	1	1	1	3	2	48	16	16	16	4	4	4	4	4	4	4	4	4	4	4	4	104	28	28	24	24	4	4	4	4	4	4	4	4	4	4
2	1	1	2	1	2	18	13	5	3	3	1	5	1	1	1	1	1	1	71	22	28	21	5	5	7	7	6	5	5	7	5	6	7	6	118	28	28	31	31	5	3	4	5	5	4	4	3	6	3
2	1	1	2	1	2	15	8	7	1	1	1	4	1	1	1	1	1	3	62	28	8	26	7	7	2	2	7	6	6	2	7	7	2	7	107	25	18	36	28	4	1	4	2	2	1	4	3	3	6
1	1	1	2	1	1	12	7	5	2	1	1	2	1	1	1	1	1	1	73	25	22	26	6	6	6	6	7	7	7	6	6	6	4	6	172	44	48	40	40	6	7	6	7	6	6	6	7	7	7
2	1	1	2	1	1	21	10	11	2	2	2	2	2	2	2	2	3	2	66	22	23	21	5	6	5	6	5	4	5	6	6	6	6	6	120	30	30	29	31	4	4	5	5	5	4	3	4	4	5
1	1	1	1	2	2	22	12	10	3	2	1	4	2	2	2	2	2	2	63	20	21	22	5	5	6	5	5	5	6	5	6	5	5	5	118	30	29	31	28	4	3	5	5	5	5	5	5	4	4
1	1	1	1	2	2	21	10	11	2	2	2	2	2	2	2	2	3	2	74	23	28	23	5	6	7	7	6	6	5	7	6	6	7	6	148	37	40	36	35	5	6	5	6	6	6	5	5	6	5
2	1	1	1	2	2	14	8	6	1	2	2	2	1	1	1	1	2	1	75	26	24	25	7	7	6	6	6	6	6	6	7	6	6	6	150	40	39	36	35	6	4	6	6	6	4	6	5	6	6
2	1	1	2	1	2	21	14	7	4	4	2	2	2	2	2	1	1	1	68	22	23	23	5	5	6	6	6	6	6	6	6	6	5	5	113	29	26	28	30	5	4	4	4	4	3	4	3	4	4
2	1	1	1	2	1	10	5	5	1	1	1	1	1	1	1	1	1	1	69	28	18	23	7	7	5	5	7	5	5	5	6	7	3	7	132	34	30	35	33	5	6	5	4	5	3	5	2	6	3
2	1	1	1	2	2	14	7	7	1	1	1	3	1	1	1	1	3	1	68	25	18	25	6	7	4	4	6	6	6	5	7	6	5	6	121	28	28	34	31	5	3	4	6	5	3	4	4	4	3
2	1	1	2	2	2	12	7	5	1	1	1	3	1	1	1	1	1	1	54	22	16	16	7	7	4	4	4	4	4	4	4	4	4	4	145	30	31	42	42	4	1	1	7	7	7	7	1	7	3
2	1	1	2	2	1	11	6	5	1	1	1	2	1	1	1	1	1	1	81	26	27	28	6	7	7	7	6	7	7	7	7	7	6	7	146	37	36	38	35	6	6	5	6	5	6	5	5	6	5
1	1	1	2	1	2	30	15	15	3	3	3	3	3	3	3	3	3	3	62	17	24	21	4	4	6	6	4	6	5	5	5	5	7	5	112	30	30	26	26	5	4	4	5	5	5	5	4	4	3
2	1	1	1	2	2	17	8	9	2	3	1	1	1	1	1	1	3	3	67	23	19	25	6	6	5	6	6	6	7	4	6	5	4	6	124	35	29	31	29	5	6	5	6	4	4	5	3	4	5
1	1	1	1	2	2	22	12	10	2	3	1	4	2	2	2	2	2	2	60	21	20	19	5	6	6	5	5	5	4	4	5	5	5	5	117	29	29	29	30	5	3	4	5	6	4	4	3	5	4
2	1	1	1	2	1	20	12	8	3	2	2	3	2	2	1	1	2	2	48	16	16	16	4	4	4	4	4	4	4	4	5	4	4	3	98	22	26	24	26	3	3	3	3	3	3	3	3	3	3
2	1	1	2	2	1	19	13	6	3	4	2	3	1	1	1	1	2	1	65	21	18	26	6	6	5	5	4	6	7	4	7	5	4	6	112	27	23	33	29	5	2	4	3	3	2	4	3	5	4
1	1	1	1	2	2	20	10	10	2	2	2	2	2	2	2	2	2	2	54	18	18	18	5	4	5	4	4	4	5	4	5	5	5	4	112	29	28	27	28	4	6	4	5	4	4	4	6	3	4
2	1	1	2	1	2	15	10	5	2	2	3	2	1	1	1	1	1	1	68	25	20	23	6	6	6	5	7	6	6	4	6	6	5	5	140	37	30	35	38	6	7	6	4	4	3	6	5	6	4
2	1	1	1	2	2	27	17	10	3	4	2	5	3	2	2	2	2	2	54	20	11	23	5	6	2	2	5	5	6	3	6	4	4	6	97	17	14	34	32	4	1	2	1	1	1	2	1	4	3
2	1	1	1	2	1	30	15	15	3	3	3	3	3	3	3	3	3	3	48	16	16	16	4	4	4	4	4	4	4	4	4	4	4	4	116	31	31	23	31	5	5	5	5	5	4	3	3	5	3
2	1	1	2	1	2	29	18	11	4	4	4	3	3	1	1	3	3	3	49	16	16	17	4	4	4	4	4	4	4	4	4	4	4	5	105	27	27	25	26	3	4	5	3	4	4	4	4	4	4
2	1	1	2	2	1	12	5	7	1	1	1	1	1	1	1	1	3	1	70	23	22	25	5	5	5	7	7	7	6	5	7	6	5	5	120	29	30	32	29	5	3	3	5	6	3	4	2	5	5
2	1	1	2	1	1	19	10	9	1	1	3	3	2	1	1	2	3	2	84	28	28	28	7	7	7	7	7	7	7	7	7	7	7	7	148	40	38	34	36	6	5	6	7	6	4	6	5	4	6
1	1	1	2	1	1	17	9	8	2	2	1	2	2	2	1	1	2	2	75	26	23	26	6	7	7	6	7	7	7	4	6	6	6	6	125	32	28	33	32	6	4	4	4	5	4	5	4	5	3
2	1	1	2	2	2	20	10	10	2	2	2	2	2	2	2	2	2	2	72	24	24	24	6	6	6	6	6	6	6	6	6	6	6	6	143	37	41	34	31	4	6	3	6	6	7	6	4	6	6
1	1	1	1	2	2	23	13	10	3	3	2	4	1	2	2	1	3	2	61	23	17	21	6	6	5	4	6	5	5	4	5	5	4	6	114	29	32	27	26	4	4	4	4	4	4	4	5	5	4
2	1	1	1	2	2	17	9	8	1	2	2	2	2	2	2	2	1	1	67	23	19	25	5	6	5	5	6	6	5	5	7	6	4	7	115	31	28	24	32	5	2	4	6	3	6	6	2	4	6
2	1	1	2	2	2	11	6	5	1	1	1	2	1	1	1	1	1	1	83	28	27	28	7	7	7	7	7	7	7	7	7	7	6	7	145	38	35	36	36	6	5	4	6	7	7	5	3	7	6
2	1	1	1	2	2	16	11	5	3	3	1	3	1	1	1	1	1	1	72	27	21	24	7	7	4	6	6	6	6	6	6	7	5	6	135	31	32	38	34	4	3	4	6	5	3	4	3	4	6
2	1	1	2	1	2	29	13	16	3	2	2	4	2	3	2	4	3	4	78	27	27	24	6	7	7	7	7	6	6	7	6	7	6	6	122	33	26	33	30	6	5	6	5	5	5	4	3	3	3
2	1	1	2	1	2	10	5	5	1	1	1	1	1	1	1	1	1	1	19	6	4	9	1	1	1	1	3	1	1	1	3	1	1	4	58	11	17	15	15	2	1	1	1	1	1	4	4	4	1
2	1	1	1	2	2	15	7	8	1	1	1	3	1	2	2	1	1	2	65	24	19	22	6	6	4	5	5	5	5	5	6	7	5	6	113	27	28	29	29	4	4	3	4	5	4	4	3	5	3
2	1	1	1	2	2	10	5	5	1	1	1	1	1	1	1	1	1	1	84	28	28	28	7	7	7	7	7	7	7	7	7	7	7	7	83	22	21	18	22	4	3	3	3	3	3	3	3	3	3
2	1	1	2	1	2	24	14	10	3	3	3	2	3	1	1	2	3	3	59	19	20	20	4	5	5	5	5	5	5	5	5	5	5	5	113	30	28	29	26	5	5	4	4	4	4	4	4	4	4
1	1	1	2	1	2	12	5	7	1	1	1	1	1	1	1	1	1	3	80	28	28	24	7	7	7	7	7	6	6	7	6	7	7	6	154	39	38	38	39	4	6	4	6	6	6	6	5	6	6
2	1	1	2	1	2	23	17	6	3	5	3	4	2	2	1	1	1	1	53	20	13	20	5	5	3	4	5	5	5	2	5	5	4	5	89	26	17	24	22	4	2	4	1	4	2	4	2	4	3
2	1	1	2	2	2	18	13	5	3	3	4	2	1	1	1	1	1	1	59	19	19	21	5	5	6	6	4	6	5	2	5	5	5	5	162	35	44	42	41	4	4	4	5	5	6	6	6	7	7
2	1	1	1	2	2	22	11	11	1	4	2	2	2	2	2	2	2	3	72	24	24	24	6	6	6	6	6	6	6	6	6	6	6	6	143	36	35	36	36	6	6	4	4	5	4	4	4	6	6
1	1	1	2	1	1	13	6	7	1	1	1	2	1	1	1	1	2	2	56	20	20	16	6	5	5	5	5	4	4	4	4	4	6	4	104	28	28	24	24	4	5	3	4	4	4	4	4	4	4
1	1	1	2	2	2	20	10	10	2	2	2	2	2	2	2	2	2	2	51	16	18	17	4	4	5	5	4	4	4	4	5	4	4	4	119	31	32	29	27	4	5	4	4	4	4	3	5	5	7
2	1	1	2	2	2	11	6	5	1	1	1	2	1	1	1	1	1	1	81	28	25	28	7	7	7	7	7	7	7	7	7	7	4	7	169	44	41	42	42	7	7	4	7	5	7	7	3	7	7
1	1	1	1	2	1	23	13	10	3	2	3	3	2	2	2	2	2	2	61	21	20	20	4	6	6	5	5	4	4	5	6	6	4	6	137	37	39	30	31	4	7	4	6	5	6	5	6	5	6
2	1	1	1	2	2	10	5	5	1	1	1	1	1	1	1	1	1	1	37	13	9	15	4	5	2	2	2	3	2	2	5	2	3	5	112	20	35	23	34	3	4	1	6	1	6	5	3	6	5
2	1	1	2	2	2	18	13	5	4	4	1	3	1	1	1	1	1	1	60	20	20	20	5	5	5	5	5	5	5	5	5	5	5	5	120	33	29	28	30	5	5	5	5	5	5	5	3	5	3
2	1	1	1	1	2	22	12	10	3	2	3	2	2	2	2	2	2	2	57	18	19	20	4	4	4	5	5	5	5	5	5	5	5	5	111	33	30	24	24	6	5	4	5	5	5	5	4	4	4
1	1	1	1	2	2	31	17	14	3	5	3	4	2	4	2	2	3	3	40	12	15	13	2	5	4	4	2	3	3	5	2	3	2	5	113	28	28	30	27	5	3	4	5	4	5	3	3	5	3
1	1	1	1	1	2	19	6	13	1	1	1	2	1	2	2	3	3	3	63	22	22	19	6	6	6	5	5	5	4	4	5	5	7	5	123	33	30	29	31	5	5	5	6	4	3	4	5	5	6
1	1	1	1	2	2	24	9	15	3	1	1	1	3	3	3	3	3	3	61	18	19	24	3	5	4	5	6	7	6	5	6	4	5	5	106	24	28	27	27	5	2	3	4	3	5	3	3	3	4
1	1	1	2	1	2	25	15	10	4	3	2	4	2	1	1	2	3	3	82	26	28	28	6	6	7	7	7	7	7	7	7	7	7	7	114	30	30	30	24	4	6	4	4	4	5	4	4	5	4
2	1	1	2	1	2	21	13	8	3	2	2	4	2	1	1	1	4	1	75	26	25	24	7	7	6	6	6	6	6	7	6	6	6	6	134	37	29	36	32	5	6	5	5	5	3	5	5	5	5
2	1	1	1	2	2	19	12	7	2	2	3	3	2	1	2	1	2	1	53	17	19	17	4	5	5	5	4	4	4	5	4	4	4	5	120	28	31	31	30	4	5	3	5	4	5	4	4	5	5
2	1	1	2	1	2	15	7	8	1	1	1	3	1	1	1	1	3	2	67	24	23	20	6	6	6	6	6	5	5	6	5	6	5	5	125	33	30	32	30	4	5	4	6	5	3	5	3	5	5
2	1	1	1	1	2	12	6	6	1	1	1	2	1	1	1	1	1	2	66	19	24	23	5	5	6	6	4	6	5	6	6	5	6	6	138	37	32	34	35	5	3	5	6	6	6	5	4	5	6
1	1	1	1	2	2	20	12	8	2	2	2	4	2	2	2	1	2	1	71	24	24	23	6	6	7	6	6	6	6	6	6	6	5	5	138	32	33	37	36	6	6	5	5	5	6	5	6	5	3
2	1	1	1	2	2	28	20	8	4	4	4	4	4	1	1	1	1	4	37	10	16	11	3	5	5	3	1	2	2	1	5	1	7	2	92	20	21	24	27	1	3	4	4	3	3	4	3	3	3
1	1	1	1	2	2	28	13	15	3	2	3	3	2	2	2	3	4	4	69	21	24	24	5	4	6	6	6	6	6	6	6	6	6	6	124	29	37	27	31	4	5	4	5	4	6	4	6	5	4
1	1	1	2	1	2	18	8	10	2	1	1	2	2	2	2	2	2	2	73	24	22	27	5	6	6	5	6	7	7	4	6	7	7	7	142	37	36	35	34	6	5	5	6	6	5	5	5	6	5
1	1	1	2	1	1	30	15	15	3	3	3	3	3	3	3	3	3	3	54	19	16	19	4	5	4	4	5	5	4	4	5	5	4	5	102	27	25	25	25	4	2	4	3	4	3	4	3	5	4
2	1	1	2	2	2	27	17	10	4	4	3	4	2	2	1	2	3	2	80	27	26	27	7	6	7	7	7	7	7	6	7	7	6	6	113	26	29	29	29	4	3	4	5	3	4	3	3	5	5
2	1	1	1	2	2	29	16	13	3	4	4	3	2	2	2	3	3	3	51	20	11	20	4	6	3	3	5	4	4	3	6	5	2	6	89	25	19	23	22	5	2	4	3	3	2	4	1	4	3
1	1	1	1	2	2	31	14	17	2	3	3	3	3	4	4	3	3	3	55	17	19	19	3	4	5	5	5	5	5	5	5	5	4	4	119	33	26	31	29	7	5	4	4	4	3	4	3	5	4
2	1	1	1	2	2	20	10	10	2	2	2	2	2	2	2	2	2	2	70	22	24	24	4	6	6	6	6	6	6	6	6	6	6	6	156	42	42	36	36	6	6	6	6	6	6	6	6	6	6
2	1	1	2	1	2	24	14	10	3	3	2	3	3	2	2	2	2	2	63	20	24	19	4	6	6	6	5	4	4	6	6	5	6	5	120	32	29	29	30	5	5	4	4	5	5	4	3	5	4
2	1	1	2	1	2	17	11	6	2	2	2	3	2	1	1	1	2	1	82	28	28	26	7	7	7	7	7	7	7	7	7	7	7	5	125	32	29	33	31	4	4	4	5	6	3	5	3	5	4
1	1	1	2	2	2	14	7	7	1	1	1	3	1	1	1	1	1	3	55	18	15	22	4	6	2	3	2	5	5	3	6	6	7	6	142	37	34	37	34	4	3	6	7	6	7	5	4	6	7
2	1	1	2	1	2	30	17	13	3	3	4	4	3	2	3	2	2	4	19	6	9	4	1	2	3	3	1	1	1	1	1	2	2	1	108	31	24	32	21	5	6	3	2	4	2	5	2	5	4
2	1	1	1	2	2	11	6	5	1	1	1	2	1	1	1	1	1	1	74	24	24	26	6	6	6	6	6	6	6	5	7	6	7	7	146	39	34	34	39	7	3	4	6	7	4	7	6	6	5
2	1	1	2	2	1	12	7	5	1	1	1	3	1	1	1	1	1	1	72	25	23	24	7	6	4	6	5	6	4	6	7	7	7	7	165	44	38	41	42	7	6	7	5	7	5	6	3	7	4
1	1	1	1	1	2	19	10	9	3	1	2	3	1	1	1	2	3	2	71	23	23	25	6	6	5	7	5	6	6	5	7	6	6	6	151	36	40	39	36	5	5	5	6	6	7	5	6	5	4
2	1	1	2	1	2	23	13	10	2	2	3	4	2	2	2	1	3	2	67	22	23	22	6	5	5	6	6	5	5	6	6	5	6	6	102	24	23	28	27	5	2	2	3	3	3	3	3	3	4
2	1	1	1	2	2	20	14	6	1	3	2	5	3	1	1	1	2	1	84	28	28	28	7	7	7	7	7	7	7	7	7	7	7	7	149	37	34	39	39	6	6	4	6	4	4	6	5	6	5
2	1	1	1	1	2	15	9	6	3	2	1	2	1	1	1	1	1	2	78	25	26	27	6	6	6	7	6	7	7	7	7	7	6	6	145	42	36	32	35	6	7	5	6	6	6	6	2	6	6
2	1	1	2	2	2	25	12	13	2	2	2	4	2	2	2	2	4	3	72	24	24	24	6	6	6	6	6	6	6	6	6	6	6	6	126	31	33	33	29	4	6	5	5	4	5	4	5	5	5
2	1	1	2	2	2	17	7	10	1	1	1	3	1	1	1	1	3	4	53	17	16	20	2	5	4	4	5	4	5	5	6	5	3	5	135	34	37	36	28	4	6	2	6	6	6	6	5	6	5
2	1	1	1	1	2	22	11	11	2	2	1	4	2	1	1	3	3	3	68	24	21	23	6	6	6	6	6	5	6	5	6	6	4	6	120	32	33	24	31	5	5	4	6	5	6	4	5	4	5
2	1	1	2	2	2	20	8	12	2	1	1	3	1	1	1	3	4	3	48	16	16	16	4	4	4	4	4	4	4	4	4	4	4	4	104	28	28	24	24	4	4	4	4	4	4	4	4	4	4
2	1	1	2	2	2	10	5	5	1	1	1	1	1	1	1	1	1	1	84	28	28	28	7	7	7	7	7	7	7	7	7	7	7	7	158	39	35	42	42	4	6	4	6	6	3	5	4	6	7
1	1	1	1	2	2	22	13	9	3	3	4	2	1	1	2	2	2	2	48	16	16	16	4	4	4	4	4	4	4	4	4	4	4	4	102	28	28	25	21	4	4	4	4	4	4	4	4	4	4
2	1	1	1	2	2	16	8	8	3	2	1	1	1	1	1	1	3	2	56	19	20	17	4	5	5	5	4	5	4	4	4	6	6	4	100	26	23	25	26	4	3	3	3	4	3	4	3	4	4
2	1	1	1	2	2	26	19	7	3	4	4	4	4	1	1	1	2	2	82	28	26	28	7	7	7	7	7	7	7	5	7	7	7	7	95	21	19	26	29	3	2	2	3	3	3	3	2	4	3
2	1	1	2	2	1	15	9	6	2	3	1	2	1	1	1	1	2	1	67	26	20	21	7	7	4	5	6	5	5	5	6	6	6	5	115	29	32	25	29	4	4	3	6	4	3	4	4	5	5
1	1	1	1	1	2	25	11	14	3	3	3	1	1	4	1	4	4	1	36	19	7	10	4	4	2	1	5	2	2	2	2	6	2	4	138	36	39	40	23	5	4	7	7	7	5	4	6	7	3
2	1	1	1	2	2	25	15	10	3	3	3	4	2	2	2	2	2	2	71	22	26	23	5	5	5	7	6	5	5	7	6	6	7	7	118	27	24	35	32	5	3	4	5	5	5	3	3	3	4
1	1	1	1	2	2	21	14	7	3	3	2	4	2	1	1	1	2	2	72	23	25	24	5	6	7	6	6	6	6	6	6	6	6	6	117	31	32	27	27	4	5	4	5	4	5	4	4	5	5
2	1	1	2	1	2	14	5	9	1	1	1	1	1	1	1	1	1	5	55	20	11	24	4	4	2	1	6	6	6	3	6	6	5	6	144	35	31	36	42	6	3	4	3	5	3	4	5	2	6
1	1	1	1	2	2	15	8	7	3	1	1	2	1	1	1	2	1	2	54	18	15	21	6	6	5	2	1	6	5	1	5	5	7	5	145	30	38	37	40	4	4	5	7	3	7	5	1	7	7
2	1	1	2	1	2	29	19	10	5	5	2	5	2	2	2	2	2	2	48	16	16	16	4	4	4	4	4	4	4	4	4	4	4	4	104	28	28	24	24	4	4	4	4	4	4	4	4	4	4
2	1	1	2	2	2	20	10	10	2	2	2	2	2	2	2	2	2	2	71	24	23	24	6	6	5	6	6	6	6	6	6	6	6	6	150	40	39	36	35	6	5	6	6	6	5	5	5	6	6
1	1	1	2	1	2	20	9	11	2	2	2	2	1	2	1	2	4	2	67	24	19	24	6	6	5	5	6	6	6	5	6	6	4	6	129	37	28	34	30	6	5	4	5	6	3	6	2	6	4
2	2	1	2	1	2	14	9	5	3	3	1	1	1	1	1	1	1	1	72	24	24	24	6	6	6	6	6	6	6	6	6	6	6	6	165	43	42	41	39	6	6	6	6	6	6	6	6	6	6
2	1	1	2	2	2	24	17	7	4	5	4	3	1	1	1	1	3	1	50	22	24	4	7	2	6	6	6	1	1	5	1	7	7	1	123	25	29	39	30	5	2	5	6	4	3	4	3	5	2
2	1	1	2	2	2	21	11	10	2	2	3	2	2	2	2	2	2	2	57	20	16	21	5	5	4	3	5	5	5	4	5	5	5	6	121	33	30	30	28	5	3	5	6	6	3	5	5	5	5
1	1	1	1	2	2	23	12	11	4	2	2	2	2	2	2	2	3	2	59	19	20	20	4	5	5	5	5	5	5	5	5	5	5	5	120	33	29	28	30	5	5	5	5	5	5	5	3	5	3
2	1	1	1	2	2	18	13	5	4	4	1	3	1	1	1	1	1	1	78	28	25	25	7	7	6	6	7	7	4	6	7	7	7	7	102	27	29	25	21	4	3	4	3	3	4	4	3	5	3
2	1	1	2	1	2	18	11	7	2	1	3	3	2	1	3	1	1	1	67	23	24	20	6	5	5	6	6	4	5	6	6	6	7	5	122	29	34	32	27	5	4	4	5	4	5	4	5	5	4
2	1	1	1	2	2	23	13	10	3	3	3	3	1	2	2	2	3	1	72	24	24	24	6	6	6	5	5	5	5	6	7	7	7	7	102	19	23	31	29	5	1	3	2	2	2	2	6	2	3
2	1	1	1	2	2	18	13	5	3	4	1	3	2	1	1	1	1	1	73	26	23	24	7	7	6	6	6	6	6	5	6	6	6	6	131	31	31	33	36	5	2	5	3	3	3	6	4	7	5
2	1	1	2	2	2	21	13	8	2	4	1	5	1	1	1	1	3	2	49	19	15	15	4	5	4	4	3	4	3	1	6	7	6	2	102	30	25	28	19	2	7	4	5	1	1	4	1	6	5
2	1	1	1	2	2	25	15	10	2	3	4	4	2	2	2	2	2	2	72	24	24	24	6	6	6	6	6	6	6	6	6	6	6	6	132	35	36	31	30	5	5	5	5	5	5	5	5	5	5
2	1	1	2	2	2	26	13	13	4	2	2	3	2	2	2	2	3	4	55	20	16	19	5	5	4	4	5	5	4	4	5	5	4	5	118	28	31	29	30	4	4	4	5	5	5	4	4	5	3
2	1	1	2	2	2	22	11	11	2	2	2	3	2	2	2	2	3	2	72	24	24	24	6	6	6	6	6	6	6	6	6	6	6	6	131	34	29	37	31	5	6	3	5	5	3	6	4	6	4
2	1	1	2	1	2	28	16	12	3	5	3	4	1	1	1	4	2	4	36	9	19	8	2	1	4	6	2	1	1	5	3	4	4	3	106	25	25	36	20	4	5	3	4	4	2	4	2	5	2
1	1	1	1	2	2	15	10	5	1	2	2	3	2	1	1	1	1	1	65	25	14	26	6	6	5	4	6	7	7	3	6	7	2	6	123	30	34	29	30	4	5	4	5	5	3	4	6	5	5
1	1	1	1	2	2	12	6	6	1	1	1	2	1	1	1	1	2	1	79	28	24	27	7	7	5	7	7	6	7	5	7	7	7	7	169	46	39	42	42	6	7	6	7	7	6	6	5	7	7
1	2	1	1	2	2	22	15	7	5	3	1	5	1	3	1	1	1	1	74	26	26	22	7	6	7	7	7	6	3	6	6	6	6	7	171	48	39	42	42	6	7	7	6	7	5	7	6	7	7
1	1	1	1	2	2	19	14	5	3	4	3	3	1	1	1	1	1	1	80	27	27	26	7	7	7	7	6	6	7	6	6	7	7	7	112	28	22	26	36	4	4	3	4	4	4	4	3	4	4
2	1	1	2	2	2	22	13	9	3	2	2	4	2	1	2	1	3	2	75	27	23	25	7	6	6	6	7	6	6	6	6	7	5	7	126	35	31	27	33	5	6	3	5	3	6	5	6	3	7
1	1	1	2	2	2	20	10	10	2	1	1	4	2	2	2	2	2	2	84	28	28	28	7	7	7	7	7	7	7	7	7	7	7	7	132	35	29	32	36	5	6	5	6	3	3	5	3	5	5
1	1	1	1	2	1	20	10	10	3	2	2	2	1	1	1	3	3	2	66	24	18	24	6	6	4	4	6	6	6	4	6	6	6	6	135	37	31	35	32	6	6	5	5	6	4	4	4	4	5
2	1	1	2	2	1	12	7	5	1	1	1	2	2	1	1	1	1	1	49	18	15	16	4	4	4	4	4	4	4	3	4	6	4	4	161	43	42	40	36	7	4	4	5	7	5	7	7	7	7
2	1	1	1	2	2	22	13	9	2	2	3	4	2	1	1	1	2	4	60	20	20	20	5	5	5	5	5	5	5	5	5	5	5	5	128	34	26	35	33	4	7	4	5	4	2	5	2	5	4
2	1	1	1	2	2	13	7	6	1	3	1	1	1	1	1	1	2	1	84	28	28	28	7	7	7	7	7	7	7	7	7	7	7	7	155	34	45	39	37	4	5	4	7	5	7	5	5	7	4
2	1	1	1	2	2	10	5	5	1	1	1	1	1	1	1	1	1	1	84	28	28	28	7	7	7	7	7	7	7	7	7	7	7	7	145	36	31	38	40	4	6	4	6	4	2	4	5	5	7
2	2	1	2	2	2	25	15	10	3	3	3	4	2	2	2	2	2	2	58	21	17	20	6	5	4	4	5	6	4	4	5	5	5	5	109	28	26	27	28	5	3	4	4	4	3	4	4	4	4
2	1	1	1	2	2	29	19	10	5	5	3	4	2	2	2	2	2	2	63	24	23	16	6	6	6	6	6	4	4	6	4	6	5	4	131	32	34	37	28	4	6	4	5	3	3	4	5	6	5
2	1	1	2	2	2	10	5	5	1	1	1	1	1	1	1	1	1	1	68	22	26	20	4	5	6	7	6	5	5	6	5	7	7	5	140	37	36	34	33	4	7	5	6	5	5	4	4	5	5
1	1	1	2	2	2	28	13	15	2	2	3	4	2	3	3	3	4	2	37	9	14	14	2	2	4	6	2	4	4	2	3	3	2	3	108	28	30	26	24	3	6	4	6	4	5	4	4	5	2
2	1	1	2	2	2	26	12	14	2	2	2	4	2	2	2	3	3	4	59	19	21	19	5	3	4	6	5	4	4	5	6	6	6	5	126	30	33	30	33	4	3	5	6	5	3	3	5	5	6
1	1	1	2	1	1	15	8	7	1	1	2	2	2	2	1	2	1	1	48	16	16	16	4	4	4	4	4	4	4	4	4	4	4	4	162	43	37	41	41	7	1	7	1	7	1	7	7	7	7
1	1	1	2	2	2	27	18	9	4	4	4	4	2	1	2	2	2	2	67	23	19	25	6	6	5	5	6	6	6	4	7	5	5	6	92	26	16	30	20	5	5	6	2	2	2	2	1	5	1
1	1	1	1	1	2	33	18	15	5	4	2	5	2	2	4	3	4	2	45	12	15	18	2	2	3	4	3	3	5	1	5	5	7	5	108	28	21	34	25	2	1	5	3	6	1	6	1	5	1
2	1	1	2	1	1	23	12	11	2	2	2	4	2	3	2	2	2	2	72	22	22	28	4	4	4	4	7	7	7	7	7	7	7	7	123	36	29	28	30	7	4	5	6	6	3	6	3	5	3
2	1	1	2	2	2	20	10	10	2	2	2	2	2	2	2	2	2	2	84	28	28	28	7	7	7	7	7	7	7	7	7	7	7	7	143	34	37	36	36	5	3	4	5	5	3	5	5	6	7
2	1	1	1	2	2	17	8	9	1	1	1	4	1	2	1	1	4	1	79	26	25	28	5	7	5	7	7	7	7	7	7	7	6	7	124	29	31	36	28	5	2	4	6	5	3	6	5	6	1
1	1	1	1	2	2	26	15	11	3	3	2	4	3	2	2	2	3	2	41	16	14	11	5	5	3	4	5	3	2	3	5	1	4	1	109	29	28	29	23	5	3	4	4	5	5	4	3	4	3
2	1	1	1	2	2	16	10	6	2	2	1	4	1	2	1	1	1	1	63	19	24	20	6	4	7	7	4	5	5	6	5	5	4	5	138	31	26	42	39	5	5	4	4	5	6	5	2	6	4
2	1	1	1	2	2	18	8	10	1	1	1	4	1	3	1	1	4	1	72	24	24	24	6	6	6	6	6	6	6	6	6	6	6	6	125	34	25	33	33	5	6	5	4	5	3	5	3	5	3
1	1	1	2	2	2	22	13	9	2	4	1	5	1	1	1	1	2	4	52	21	17	14	3	7	4	5	6	3	3	3	5	5	5	3	119	30	20	31	38	4	3	5	3	6	2	3	1	5	5
2	1	1	2	2	2	26	14	12	3	4	2	4	1	2	1	3	3	3	65	22	20	23	5	6	6	6	5	6	6	4	6	6	4	5	110	29	23	31	27	4	3	4	3	5	3	5	2	5	3
1	1	1	1	1	2	10	5	5	1	1	1	1	1	1	1	1	1	1	84	28	28	28	7	7	7	7	7	7	7	7	7	7	7	7	178	48	46	42	42	7	6	7	7	7	7	7	7	7	7
2	1	1	2	1	2	10	5	5	1	1	1	1	1	1	1	1	1	1	69	25	23	21	6	7	6	7	5	4	5	4	6	7	6	6	134	39	35	29	31	5	6	7	6	6	6	5	5	6	6
1	1	1	2	2	2	21	12	9	3	3	1	4	1	1	1	1	3	3	48	16	16	16	4	4	4	4	4	4	4	4	4	4	4	4	104	28	28	24	24	4	4	4	4	4	4	4	4	4	4
1	1	1	1	2	2	10	5	5	1	1	1	1	1	1	1	1	1	1	72	24	24	24	6	6	6	6	6	6	6	6	6	6	6	6	153	42	38	37	36	6	6	6	6	6	6	6	5	6	6
2	1	1	2	1	1	32	16	16	3	3	3	4	3	3	3	3	3	4	68	24	20	24	6	6	5	5	6	6	6	4	6	6	6	6	107	28	19	29	31	5	2	5	3	5	2	4	2	4	3
2	1	1	1	2	2	21	11	10	3	3	1	2	2	2	2	2	2	2	64	24	16	24	6	6	4	4	6	6	6	4	6	6	4	6	113	29	24	32	28	4	4	4	5	4	3	4	2	5	4
1	1	1	2	1	2	10	5	5	1	1	1	1	1	1	1	1	1	1	12	4	4	4	1	1	1	1	1	1	1	1	1	1	1	1	131	43	40	24	24	7	7	7	7	7	7	7	7	7	4
1	1	1	1	2	2	37	12	25	1	3	1	2	5	5	5	5	5	5	73	28	23	22	7	7	7	7	7	4	4	4	7	7	5	7	130	34	26	35	35	7	3	5	3	5	1	4	2	5	5
2	1	1	2	1	1	21	11	10	2	2	2	3	2	2	2	2	2	2	49	16	13	20	4	4	3	3	4	5	5	3	5	4	4	5	121	31	33	28	29	4	5	4	5	5	5	5	4	5	3
2	1	1	2	1	2	22	9	13	1	1	1	5	1	2	1	2	4	4	73	22	23	28	6	7	7	7	2	7	7	7	7	7	2	7	118	31	26	31	30	6	3	5	5	5	3	5	2	6	1
1	1	2	2	1	2	50	25	25	5	5	5	5	5	5	5	5	5	5	84	28	28	28	7	7	7	7	7	7	7	7	7	7	7	7	152	43	31	36	42	7	7	7	7	7	7	7	1	7	1
1	1	2	2	1	2	32	17	15	5	3	3	3	3	3	3	3	3	3	80	26	28	26	7	7	7	7	5	6	6	7	7	7	7	7	142	36	28	36	42	4	4	4	4	6	4	7	4	4	4
1	1	2	2	1	2	18	11	7	2	2	1	4	2	1	2	1	2	1	70	24	21	25	6	6	6	6	7	7	6	4	5	5	5	7	132	39	29	37	27	4	5	4	6	6	3	7	2	7	6
2	1	2	1	2	2	10	5	5	1	1	1	1	1	1	1	1	1	1	84	28	28	28	7	7	7	7	7	7	7	7	7	7	7	7	176	49	49	42	36	7	7	7	7	7	7	7	7	7	7
2	1	2	1	2	1	22	11	11	3	2	2	2	2	3	2	2	2	2	48	16	16	16	4	4	4	4	4	4	4	4	4	4	4	4	114	32	34	24	24	4	7	5	5	5	5	5	4	4	1
2	1	2	2	2	2	41	23	18	5	5	5	5	3	5	3	3	4	3	76	28	27	21	7	7	7	7	7	4	4	6	6	7	7	7	105	25	24	30	26	4	2	4	5	3	2	4	3	4	4
2	1	2	2	2	2	15	9	6	1	1	2	3	2	1	1	1	2	1	79	25	26	28	6	6	6	6	6	7	7	7	7	7	7	7	111	27	27	29	28	5	4	4	5	4	3	3	3	4	5
1	1	2	2	2	2	23	14	9	4	4	2	2	2	2	1	2	2	2	24	8	8	8	2	2	2	2	2	2	2	2	2	2	2	2	120	33	29	28	30	5	5	5	5	5	5	5	3	5	3
1	1	2	1	2	2	21	11	10	2	2	2	3	2	2	2	2	2	2	60	20	20	20	5	5	5	5	5	5	5	5	5	5	5	5	104	28	28	24	24	4	4	4	4	4	4	4	4	4	4
2	1	2	1	2	1	13	5	8	1	1	1	1	1	1	1	1	1	4	54	22	8	24	5	5	2	2	6	6	6	2	6	6	2	6	134	35	37	35	27	6	5	5	6	6	5	5	4	6	3
2	1	2	1	2	2	22	12	10	3	2	2	3	2	2	2	2	2	2	48	16	16	16	4	4	4	4	4	4	4	4	4	4	4	4	104	28	28	24	24	4	4	4	4	4	4	4	4	4	4
2	1	2	2	1	2	27	17	10	3	4	4	4	2	2	2	2	2	2	60	20	20	20	5	5	5	5	5	5	5	5	5	5	5	5	109	26	23	33	27	5	3	5	3	3	3	3	3	3	3
2	1	2	2	2	1	20	10	10	2	2	2	2	2	2	2	2	2	2	70	24	24	22	6	6	6	6	6	6	6	6	4	6	6	6	135	31	31	35	38	5	2	5	6	6	3	5	3	5	3
1	1	2	1	2	2	14	5	9	1	1	1	1	1	1	1	1	5	1	53	16	19	18	4	4	4	4	4	4	4	4	4	4	7	6	104	26	25	27	26	4	4	4	3	3	3	3	3	3	5
2	1	2	1	2	2	28	14	14	3	3	1	5	2	2	2	2	4	4	44	18	11	15	5	6	2	4	3	3	3	3	3	4	2	6	111	26	24	29	32	4	3	5	5	5	5	5	1	3	2
2	1	2	1	2	1	11	6	5	1	1	1	2	1	1	1	1	1	1	68	24	24	20	6	6	6	6	6	4	4	6	6	6	6	6	148	42	38	32	36	6	6	6	6	6	6	6	5	6	6
1	1	2	2	1	2	36	19	17	4	4	3	4	4	4	4	4	2	3	44	14	13	17	2	4	3	5	4	5	4	1	4	4	4	4	100	28	28	22	22	4	4	4	4	4	4	4	4	4	4
1	1	2	2	2	2	23	11	12	2	2	1	4	2	1	1	3	4	3	57	18	22	17	4	6	6	5	3	3	4	5	5	5	6	5	109	25	22	30	32	4	3	3	5	3	2	5	3	3	3
2	1	2	2	1	1	10	5	5	1	1	1	1	1	1	1	1	1	1	84	28	28	28	7	7	7	7	7	7	7	7	7	7	7	7	148	34	42	36	36	4	5	5	5	5	5	5	7	7	5
1	1	2	2	1	2	17	7	10	3	1	1	1	1	1	1	1	3	4	84	28	28	28	7	7	7	7	7	7	7	7	7	7	7	7	139	39	32	36	32	6	5	5	4	6	4	6	4	3	5
1	1	2	1	2	1	28	12	16	2	2	2	2	4	3	4	3	4	2	50	16	17	17	3	4	4	4	4	4	4	4	4	5	5	5	117	31	29	28	29	3	6	4	4	4	4	4	3	5	5
1	1	2	2	1	1	22	12	10	4	2	2	2	2	2	2	2	2	2	68	24	20	24	6	6	6	6	6	6	6	4	6	6	4	6	129	34	38	31	26	5	5	4	6	5	6	5	6	5	5
1	1	2	2	1	2	10	5	5	1	1	1	1	1	1	1	1	1	1	82	26	28	28	6	6	7	7	7	7	7	7	7	7	7	7	127	31	25	36	35	6	4	4	4	4	3	4	2	6	4
2	1	2	2	1	2	10	5	5	1	1	1	1	1	1	1	1	1	1	84	28	28	28	7	7	7	7	7	7	7	7	7	7	7	7	132	34	26	35	37	4	5	4	4	7	5	4	3	3	6
2	1	2	1	2	2	25	13	12	3	2	2	4	2	2	2	2	4	2	51	18	18	15	5	5	5	5	4	4	4	4	4	4	4	3	113	28	27	30	28	3	6	4	4	3	5	3	3	3	6
2	1	2	2	1	2	27	12	15	2	3	3	1	3	3	3	3	3	3	54	20	12	22	5	3	4	4	7	6	6	2	5	5	2	5	120	36	29	28	27	5	5	5	5	5	3	5	3	5	5
1	1	2	1	2	2	16	11	5	2	2	1	5	1	1	1	1	1	1	62	16	27	19	4	4	7	7	4	4	4	7	5	4	6	6	147	37	39	37	34	4	6	4	6	6	3	5	6	5	7
2	1	2	2	2	2	12	6	6	1	1	1	2	1	1	1	1	1	2	68	24	21	23	5	6	6	6	6	5	5	5	7	7	4	6	129	32	29	35	33	5	3	4	3	5	3	5	4	4	5
2	1	2	1	2	1	12	7	5	3	1	1	1	1	1	1	1	1	1	65	22	22	21	4	6	5	5	6	4	5	6	6	6	6	6	138	33	38	34	33	5	6	3	5	5	6	3	2	6	6
1	2	2	1	1	2	33	18	15	4	4	4	4	2	3	3	3	3	3	64	21	24	19	5	5	6	6	5	5	5	6	5	6	6	4	107	25	26	30	26	4	3	3	5	4	3	5	3	4	3
1	1	2	2	2	2	10	5	5	1	1	1	1	1	1	1	1	1	1	48	16	16	16	4	4	4	4	4	4	4	4	4	4	4	4	104	28	28	24	24	4	4	4	4	4	4	4	4	4	4
2	1	2	2	2	2	16	9	7	3	2	1	2	1	1	1	1	3	1	76	28	21	27	7	7	5	6	7	7	7	6	7	7	4	6	107	30	31	17	29	6	4	4	3	6	7	5	6	4	3
2	1	2	1	2	2	10	5	5	1	1	1	1	1	1	1	1	1	1	84	28	28	28	7	7	7	7	7	7	7	7	7	7	7	7	115	32	32	29	22	7	6	4	5	4	5	3	5	3	4
2	1	2	2	2	2	12	7	5	1	1	1	3	1	1	1	1	1	1	60	20	20	20	5	5	5	5	5	5	5	5	5	5	5	5	119	29	27	32	31	4	3	4	4	5	4	5	3	5	3
2	1	2	1	2	2	20	14	6	4	2	2	4	2	1	1	1	2	1	45	16	16	13	4	4	4	4	4	4	4	4	4	4	4	1	106	25	28	26	27	4	1	4	4	4	4	4	4	4	4
2	1	2	1	2	2	22	12	10	2	2	2	4	2	2	2	2	2	2	70	25	21	24	6	7	4	6	6	6	6	6	6	6	5	6	150	40	35	38	37	6	4	6	5	6	6	6	4	6	6
1	1	2	1	1	2	28	17	11	4	3	3	4	3	2	2	2	2	3	59	20	19	20	5	5	5	5	5	5	5	4	5	5	5	5	101	26	27	22	26	4	5	3	4	4	5	4	3	5	3
2	1	2	2	2	1	14	8	6	1	1	2	2	2	1	1	1	2	1	81	25	28	28	4	7	7	7	7	7	7	7	7	7	7	7	179	49	49	39	42	7	7	7	7	7	7	7	7	7	7
1	1	2	2	2	1	30	18	12	4	4	3	5	2	2	2	2	5	1	84	28	28	28	7	7	7	7	7	7	7	7	7	7	7	7	153	40	32	39	42	4	6	6	6	6	6	4	1	7	7
2	1	2	2	1	2	11	6	5	1	1	1	1	2	1	1	1	1	1	48	16	16	16	4	4	4	4	4	4	4	4	4	4	4	4	104	28	28	24	24	4	4	4	4	4	4	4	4	4	4
1	1	2	2	2	2	18	7	11	1	1	1	3	1	1	1	1	4	4	50	22	7	21	5	6	1	1	5	6	4	3	5	6	2	6	111	26	21	38	26	4	2	6	4	3	1	3	2	4	3
1	1	2	1	2	2	22	11	11	3	2	2	2	2	2	2	1	5	1	83	27	28	28	6	7	7	7	7	7	7	7	7	7	7	7	149	42	38	39	30	6	7	6	7	7	7	6	5	4	7
2	1	2	1	1	1	15	10	5	2	2	1	4	1	1	1	1	1	1	65	24	17	24	6	6	4	5	6	6	6	2	6	6	6	6	121	30	29	34	28	6	3	4	5	6	5	5	4	6	2
2	1	2	2	2	2	10	5	5	1	1	1	1	1	1	1	1	1	1	84	28	28	28	7	7	7	7	7	7	7	7	7	7	7	7	138	36	37	36	29	5	2	5	5	6	5	6	3	6	5
2	1	2	2	2	1	27	16	11	3	3	3	4	3	3	2	2	2	2	34	12	8	14	3	4	2	2	2	2	2	2	6	3	2	4	81	25	17	22	17	4	2	4	2	3	2	4	2	3	2
2	1	2	2	2	2	17	12	5	3	4	1	3	1	1	1	1	1	1	82	26	28	28	7	7	7	7	7	7	7	7	7	5	7	7	127	38	28	34	27	6	4	6	4	5	2	5	3	7	6
1	1	2	2	2	2	31	18	13	3	5	3	5	2	2	2	2	5	2	58	20	18	20	5	5	5	5	5	5	5	3	5	5	5	5	115	32	25	28	30	5	7	5	5	4	3	3	2	5	3
2	1	2	1	2	1	17	9	8	1	1	1	4	2	2	1	1	3	1	69	25	20	24	6	6	5	5	6	6	6	5	6	7	5	6	134	34	32	32	36	6	4	5	5	5	4	5	4	5	5
2	2	2	1	2	1	14	9	5	2	2	1	2	2	1	1	1	1	1	76	25	25	26	6	5	6	7	7	6	6	7	7	7	5	7	154	38	38	39	39	5	5	5	6	6	5	5	6	6	6
2	1	2	1	2	2	10	5	5	1	1	1	1	1	1	1	1	1	1	84	28	28	28	7	7	7	7	7	7	7	7	7	7	7	7	178	47	48	41	42	7	7	5	7	7	7	7	7	7	7
2	1	2	1	2	2	13	5	8	1	1	1	1	1	1	1	1	2	3	73	24	26	23	6	6	7	7	6	5	6	6	6	6	6	6	156	40	41	38	37	5	5	6	6	6	6	6	5	6	6
1	1	2	1	2	2	18	7	11	1	1	1	3	1	2	2	2	3	2	70	26	20	24	7	7	6	5	6	6	6	5	6	6	4	6	115	36	31	26	22	6	6	6	6	6	6	6	2	6	3
1	1	2	1	2	2	10	5	5	1	1	1	1	1	1	1	1	1	1	82	28	28	26	7	7	7	7	7	6	6	7	7	7	7	7	170	41	46	41	42	4	7	5	7	6	7	6	7	5	7
2	1	2	2	2	1	20	8	12	2	1	1	2	2	3	2	1	4	2	75	24	25	26	6	6	6	6	5	6	6	7	7	7	6	7	101	19	30	24	28	2	3	3	5	2	3	3	2	5	4
2	1	2	1	2	1	25	12	13	3	2	3	2	2	2	2	2	3	4	57	19	20	18	5	4	5	5	5	5	5	5	5	5	5	3	133	33	42	30	28	5	4	5	6	5	6	5	6	6	4
2	1	2	1	2	2	22	14	8	3	4	3	2	2	1	1	2	2	2	61	21	20	20	6	6	5	5	4	5	5	5	5	5	5	5	115	29	29	28	29	5	3	4	5	4	3	5	4	5	4
1	1	2	1	2	2	16	10	6	2	2	2	2	2	2	1	1	1	1	54	18	15	21	4	6	4	4	6	6	3	2	6	2	5	6	166	46	43	42	35	6	6	7	7	7	6	7	6	7	6
2	1	2	2	1	2	20	10	10	2	2	2	2	2	2	2	2	2	2	74	24	26	24	6	6	6	7	6	6	6	6	6	6	7	6	146	36	39	36	35	5	6	4	6	5	6	5	5	6	6
2	1	2	2	2	2	12	7	5	2	1	1	2	1	1	1	1	1	1	72	26	18	28	7	7	7	4	5	7	7	4	7	7	3	7	115	24	32	31	28	4	2	5	5	3	4	4	5	4	3
1	1	2	1	2	2	22	11	11	2	2	2	3	2	2	2	2	2	3	62	24	19	19	6	6	5	5	6	5	5	4	5	6	5	4	126	34	34	27	31	5	6	5	5	5	4	4	5	5	5
2	1	2	1	1	2	14	9	5	2	4	1	1	1	1	1	1	1	1	69	27	16	26	6	7	5	4	7	7	6	3	7	7	4	6	152	41	40	34	37	6	4	7	7	7	4	5	6	5	7
2	1	2	2	1	2	25	19	6	5	5	2	5	2	1	1	1	2	1	84	28	28	28	7	7	7	7	7	7	7	7	7	7	7	7	104	21	22	29	32	3	1	4	4	4	3	3	2	5	2
2	1	2	1	2	2	22	14	8	2	4	2	4	2	1	1	1	2	3	72	25	25	22	6	6	6	6	6	5	5	6	6	7	7	6	126	34	25	35	32	5	6	4	2	5	1	5	6	6	3
2	1	2	1	2	1	14	5	9	1	1	1	1	1	1	1	3	2	2	83	28	27	28	7	7	7	7	7	7	7	7	7	7	6	7	143	40	27	38	38	6	3	6	6	6	2	6	1	6	7
2	1	2	2	2	1	35	18	17	3	3	5	4	3	3	3	3	4	4	37	16	9	12	5	3	2	3	3	3	2	1	5	5	3	2	77	18	17	24	18	2	3	2	2	2	2	3	1	3	2
1	1	2	2	1	1	24	14	10	2	3	3	4	2	2	2	3	2	1	75	27	25	23	7	7	7	7	7	7	4	4	6	6	7	6	143	38	29	39	37	6	4	6	5	7	3	6	3	6	3
1	1	2	1	2	2	16	11	5	3	2	2	3	1	1	1	1	1	1	81	26	27	28	7	5	7	7	7	7	7	7	7	7	6	7	126	34	26	33	33	6	1	7	7	7	4	6	3	3	1
2	1	2	2	2	2	17	12	5	5	1	1	4	1	1	1	1	1	1	41	11	17	13	2	2	3	3	3	2	3	6	4	4	5	4	118	33	32	32	21	6	5	5	5	5	5	4	6	5	3
2	1	2	2	2	2	21	13	8	3	3	3	3	1	1	1	1	3	2	48	16	16	16	4	4	4	4	4	4	4	4	4	4	4	4	107	30	27	24	26	4	5	4	4	4	4	5	3	4	4
1	1	2	2	2	2	19	9	10	1	2	2	2	2	2	2	2	2	2	55	17	18	20	4	4	4	4	4	5	5	5	5	5	5	5	115	32	31	28	24	7	6	5	5	5	5	3	5	3	5
2	1	2	2	1	1	15	10	5	1	1	4	2	2	1	1	1	1	1	73	26	24	23	7	6	7	7	6	6	5	6	7	7	4	5	161	41	43	40	37	6	5	5	6	7	6	5	7	6	7
2	1	2	2	2	2	13	6	7	2	1	1	1	1	1	1	1	2	2	84	28	28	28	7	7	7	7	7	7	7	7	7	7	7	7	116	35	29	30	22	6	4	5	5	5	3	5	2	6	5
2	1	2	1	2	2	24	15	9	4	2	4	3	2	1	1	2	2	3	62	20	21	21	5	5	5	5	5	4	5	6	7	5	5	5	110	27	28	28	27	4	5	3	4	3	3	4	5	4	5
2	1	2	2	1	2	15	5	10	1	1	1	1	1	1	1	3	3	2	49	16	16	17	3	5	4	5	3	4	4	2	5	5	5	4	112	33	36	23	20	6	6	4	5	6	6	5	6	4	1
1	1	2	2	2	2	25	15	10	4	5	2	3	1	1	1	1	3	4	57	18	19	20	3	6	4	4	5	5	5	6	5	4	5	5	107	29	30	19	29	5	5	6	5	5	5	4	4	5	3
1	1	2	1	2	2	10	5	5	1	1	1	1	1	1	1	1	1	1	75	28	19	28	7	7	5	5	7	7	7	4	7	7	5	7	161	42	39	42	38	6	3	7	7	7	5	5	5	5	7
1	1	2	2	1	1	21	10	11	3	2	2	2	1	2	2	2	2	3	76	27	26	23	7	6	6	7	7	6	5	7	6	7	6	6	135	36	33	36	30	5	5	5	5	5	5	6	4	5	5
1	1	2	2	1	2	20	10	10	2	2	2	2	2	2	2	2	2	2	71	24	24	23	6	6	6	6	6	6	6	6	6	6	6	5	141	38	31	36	36	5	6	5	5	6	6	6	2	6	4
2	1	2	2	2	2	18	13	5	1	3	3	4	2	1	1	1	1	1	72	28	22	22	7	7	6	6	7	6	5	5	7	7	5	4	123	32	33	28	30	4	4	4	4	5	5	4	6	5	6
2	1	2	2	1	2	16	11	5	4	1	1	4	1	1	1	1	1	1	52	21	15	16	6	6	4	5	5	5	5	2	4	4	4	2	92	25	23	22	22	2	4	3	3	3	3	4	3	4	6
2	1	2	2	1	2	13	7	6	1	1	2	2	1	1	1	1	1	2	84	28	28	28	7	7	7	7	7	7	7	7	7	7	7	7	152	37	40	36	39	5	5	5	5	5	7	5	6	6	6
2	1	2	1	1	2	23	14	9	3	2	2	5	2	1	1	1	4	2	67	23	25	19	3	6	6	7	7	6	4	6	6	7	6	3	128	36	30	33	29	5	6	5	6	5	5	5	3	5	5
1	1	2	2	2	2	11	6	5	1	1	1	2	1	1	1	1	1	1	80	25	28	27	6	6	7	7	6	7	7	7	6	7	7	7	156	38	41	39	38	5	6	4	6	6	6	6	6	7	7
2	1	2	1	2	2	15	8	7	2	2	1	2	1	1	1	1	1	3	70	28	14	28	7	7	3	3	7	7	7	3	7	7	5	7	141	38	25	37	41	7	5	6	5	6	3	6	2	3	2
1	1	2	1	2	2	10	5	5	1	1	1	1	1	1	1	1	1	1	84	28	28	28	7	7	7	7	7	7	7	7	7	7	7	7	148	39	38	37	34	5	4	5	7	5	4	7	1	7	6
2	2	2	2	1	2	14	9	5	2	1	1	4	1	1	1	1	1	1	47	16	15	16	4	4	4	4	4	4	4	4	4	4	3	4	98	28	31	21	18	5	3	4	5	5	3	5	2	6	1
2	1	2	1	2	2	23	14	9	3	3	2	4	2	1	1	1	3	3	50	21	7	22	5	5	2	2	5	5	4	1	7	6	2	6	84	16	19	28	21	2	2	2	5	2	1	4	1	5	3
1	1	2	2	1	2	22	12	10	2	2	2	4	2	2	2	2	2	2	66	22	25	19	6	5	6	6	5	4	3	7	6	6	6	6	140	33	34	38	35	5	3	5	7	3	2	3	3	5	7
2	1	2	1	2	2	27	12	15	2	2	2	4	2	2	1	4	4	4	48	16	16	16	4	4	4	4	4	4	4	4	4	4	4	4	111	27	30	26	28	2	6	3	5	3	5	5	3	4	3
2	1	2	1	2	2	11	6	5	1	1	1	2	1	1	1	1	1	1	75	25	26	24	4	7	7	7	7	6	5	7	7	7	5	6	162	41	46	39	36	5	7	5	7	7	7	4	7	5	6
2	1	2	2	2	2	22	16	6	3	4	4	2	3	1	1	1	1	2	67	20	25	22	3	6	7	7	5	5	5	6	6	6	5	6	122	32	25	34	31	6	2	5	6	5	3	5	2	5	3
2	1	2	2	2	2	15	10	5	2	4	1	2	1	1	1	1	1	1	74	25	24	25	6	7	6	6	5	7	4	5	7	7	7	7	137	29	32	36	40	6	2	4	5	5	4	5	5	5	2
2	1	2	2	2	2	23	18	5	4	5	2	5	2	1	1	1	1	1	73	25	23	25	6	7	6	5	6	7	4	6	7	6	6	7	117	28	26	37	26	4	5	6	4	1	1	4	2	6	4
1	1	2	2	1	1	25	17	8	4	4	3	4	2	1	1	1	4	1	71	22	26	23	5	5	7	7	6	6	6	5	6	6	7	5	154	43	34	40	37	7	6	6	7	7	5	6	4	6	6
2	1	2	1	2	1	27	15	12	3	4	3	4	1	1	1	3	4	3	44	13	9	22	2	5	3	2	2	4	5	1	7	4	3	6	129	36	30	33	30	7	3	6	5	7	4	6	3	5	4
2	1	2	1	2	2	29	17	12	3	4	3	4	3	2	3	3	2	2	64	23	19	22	6	6	5	5	6	5	5	4	6	5	5	6	114	28	27	32	27	5	4	4	4	4	4	4	3	4	3
2	1	2	1	2	2	11	6	5	1	2	1	1	1	1	1	1	1	1	77	26	27	24	7	7	7	7	6	6	6	7	6	6	6	6	161	42	39	40	40	6	6	5	6	6	6	6	6	6	6
2	1	2	1	2	2	13	8	5	2	2	1	2	1	1	1	1	1	1	84	28	28	28	7	7	7	7	7	7	7	7	7	7	7	7	168	43	41	42	42	6	6	6	7	6	5	6	5	7	6
2	1	2	1	2	2	24	15	9	3	2	4	4	2	1	1	1	3	3	53	17	20	16	4	4	4	4	4	3	3	6	4	5	6	6	102	25	23	28	26	4	3	2	3	3	2	4	4	4	5
1	1	2	1	2	2	24	17	7	4	4	3	4	2	1	1	1	3	1	67	24	17	26	6	5	4	5	6	6	6	4	7	7	4	7	110	24	24	30	32	4	3	4	5	4	3	2	2	5	2
2	1	2	1	1	2	14	6	8	1	1	2	1	1	1	1	1	3	2	80	28	26	26	7	7	6	7	7	6	6	6	7	7	7	7	157	41	34	41	41	6	5	5	5	6	5	5	4	6	7
2	1	2	1	1	2	30	17	13	3	4	3	4	3	2	1	1	5	4	52	16	18	18	4	5	4	6	3	5	4	4	5	4	4	4	105	27	26	27	25	4	5	5	4	3	3	4	3	4	2
2	1	2	1	1	2	13	8	5	1	1	2	3	1	1	1	1	1	1	57	21	12	24	5	6	2	2	6	6	5	2	7	4	6	6	97	21	24	26	26	4	3	2	3	2	5	3	2	4	3
2	1	2	2	2	2	19	12	7	2	2	2	2	4	1	1	1	2	2	62	21	24	17	5	5	6	6	5	4	4	6	5	6	6	4	112	26	28	36	22	6	2	4	3	3	2	3	3	5	3
2	2	2	2	2	2	14	7	7	2	1	1	2	1	1	1	1	2	2	72	24	24	24	6	6	6	6	6	6	6	6	6	6	6	6	151	44	38	35	34	6	6	6	6	6	6	6	6	6	7
2	1	2	2	2	2	21	12	9	2	2	2	3	3	2	3	1	2	1	77	27	26	24	7	7	7	7	7	6	6	6	6	6	6	6	113	28	29	29	27	5	3	4	4	4	4	4	4	4	3
1	1	2	2	1	2	27	17	10	4	3	2	4	4	2	2	2	2	2	72	22	22	28	6	5	4	6	6	7	7	6	7	5	6	7	95	18	28	23	26	2	2	2	4	1	3	3	5	4	4
2	1	2	1	1	1	12	7	5	1	1	1	3	1	1	1	1	1	1	72	25	22	25	6	6	7	5	7	6	5	5	7	6	5	7	129	32	23	39	35	5	5	4	3	3	3	5	2	4	3
2	1	2	1	2	2	21	10	11	2	1	3	2	2	3	2	1	3	2	57	22	14	21	6	4	3	6	6	4	5	3	6	6	2	6	84	15	17	31	21	2	1	4	2	2	2	2	2	3	2
2	1	2	1	1	1	17	11	6	2	1	3	4	1	1	1	1	1	2	75	26	22	27	6	7	6	6	7	7	7	5	7	6	5	6	137	33	34	35	35	5	3	5	5	5	3	6	6	5	6
1	1	2	2	2	2	27	12	15	1	3	3	4	1	3	2	4	5	1	64	22	21	21	5	6	6	7	7	4	6	4	6	4	4	5	137	38	36	33	30	5	7	5	6	5	5	6	5	6	3
1	1	2	2	1	2	20	10	10	2	2	2	2	2	2	2	2	2	2	72	24	24	24	6	6	6	6	6	6	6	6	6	6	6	6	139	36	34	34	35	5	5	5	6	5	6	5	5	5	6
2	1	2	2	2	2	25	16	9	3	4	3	3	3	1	1	3	2	2	42	20	16	6	5	7	5	4	5	1	1	1	1	3	6	3	87	25	15	27	20	5	1	5	5	5	1	5	1	3	1
2	1	2	1	2	2	22	13	9	3	3	2	4	1	1	1	1	4	2	54	15	19	20	4	5	6	3	2	5	5	5	5	4	5	5	95	26	22	28	19	5	4	4	3	3	2	3	4	4	4
1	1	2	1	2	2	24	14	10	2	3	3	4	2	2	2	2	2	2	70	23	23	24	6	6	6	6	6	6	6	6	6	5	5	6	125	30	30	32	33	5	4	4	5	5	5	4	3	5	3
2	1	2	1	2	2	10	5	5	1	1	1	1	1	1	1	1	1	1	61	21	20	20	6	5	5	5	5	5	5	5	5	5	5	5	129	35	36	28	30	5	5	5	5	5	5	5	3	6	4
1	1	2	1	2	2	16	8	8	1	1	2	3	1	1	1	2	2	2	46	12	15	19	2	5	2	5	3	5	6	3	5	2	5	3	111	33	33	31	14	5	3	5	3	5	3	5	5	6	5
2	1	2	1	1	1	22	12	10	2	2	2	4	2	2	2	2	2	2	48	16	16	16	4	4	4	4	4	4	4	4	4	4	4	4	104	28	28	24	24	4	4	4	4	4	4	4	4	4	4
1	1	2	2	2	2	18	10	8	3	2	2	2	1	1	1	1	3	2	73	24	25	24	6	6	6	6	6	6	6	6	7	6	7	5	136	39	29	30	38	7	5	6	6	7	5	6	2	6	2
2	1	2	2	2	2	16	7	9	1	1	1	3	1	1	2	1	2	3	48	16	16	16	4	4	4	4	4	4	4	4	4	4	4	4	104	28	28	24	24	4	4	4	4	4	4	4	4	4	4
1	1	2	2	2	2	10	5	5	1	1	1	1	1	1	1	1	1	1	84	28	28	28	7	7	7	7	7	7	7	7	7	7	7	7	125	34	28	30	33	6	6	4	6	5	4	5	4	4	4
1	1	2	2	1	1	12	7	5	1	1	1	3	1	1	1	1	1	1	84	28	28	28	7	7	7	7	7	7	7	7	7	7	7	7	152	43	31	36	42	7	7	7	7	7	7	7	1	7	1
1	1	2	1	2	1	30	15	15	3	3	3	3	3	3	3	3	3	3	48	16	16	16	4	4	4	4	4	4	4	4	4	4	4	4	104	28	28	24	24	4	4	4	4	4	4	4	4	4	4
2	1	2	1	2	1	16	11	5	2	4	1	3	1	1	1	1	1	1	68	23	21	24	5	6	6	6	6	6	6	3	6	6	6	6	129	38	27	35	29	6	6	6	6	6	3	5	3	5	4
1	1	2	1	2	1	33	18	15	3	3	4	5	3	3	3	3	3	3	55	18	18	19	4	5	4	5	4	4	4	4	6	5	5	5	126	33	31	30	32	5	5	4	5	5	5	4	3	4	4
1	1	2	2	2	2	27	15	12	3	3	3	4	2	2	2	2	2	4	51	18	13	20	5	4	3	5	4	5	6	2	4	5	3	5	89	21	23	27	18	3	3	4	5	3	5	2	3	3	3
2	1	2	1	2	2	13	8	5	1	4	1	1	1	1	1	1	1	1	83	28	28	27	7	7	7	7	7	7	6	7	7	7	7	7	137	39	30	32	36	7	6	6	6	6	6	6	2	6	2
2	2	2	2	1	2	29	14	15	3	3	2	3	3	3	3	3	3	3	70	22	24	24	4	6	6	6	6	6	6	6	6	6	6	6	136	38	30	32	36	6	6	6	6	6	6	6	2	6	2
1	1	2	2	2	2	24	19	5	3	4	2	5	5	1	1	1	1	1	48	16	15	17	4	4	4	4	4	5	3	3	5	4	4	4	118	32	30	27	29	4	6	4	5	4	6	5	4	5	4
2	1	2	1	2	2	20	10	10	2	2	2	2	2	2	2	2	2	2	46	16	16	14	4	4	4	5	4	3	3	3	4	4	4	4	103	25	30	24	24	4	2	2	6	4	3	3	5	4	6
1	1	2	1	2	2	30	15	15	3	3	3	3	3	3	3	3	3	3	48	16	16	16	4	4	4	4	4	4	4	4	4	4	4	4	104	28	28	24	24	4	4	4	4	4	4	4	4	4	4
2	1	2	2	2	2	24	14	10	4	4	2	2	2	2	2	2	2	2	71	24	24	23	6	6	6	6	6	6	5	6	6	6	6	6	113	30	29	28	26	5	4	4	5	5	5	4	3	5	2
1	1	2	1	2	2	10	5	5	1	1	1	1	1	1	1	1	1	1	68	24	22	22	6	6	6	6	6	6	6	6	6	6	4	4	107	28	26	29	24	4	4	4	4	4	4	4	4	4	3
2	1	2	1	2	2	20	10	10	2	2	2	2	2	2	2	2	2	2	57	22	20	15	6	6	6	6	6	4	3	4	4	4	4	4	112	32	24	28	28	4	4	4	5	4	3	6	4	4	5
2	1	2	2	2	2	30	15	15	3	3	3	3	3	3	3	3	2	4	55	18	18	19	4	4	4	5	5	5	5	5	5	5	4	4	121	33	30	28	30	5	5	5	6	5	5	5	3	5	3
2	1	2	2	2	2	19	10	9	2	2	2	2	2	2	2	2	1	2	73	24	25	24	6	6	6	6	6	6	6	7	6	6	6	6	135	36	35	30	34	5	5	5	6	6	5	4	3	6	5
1	1	2	2	2	2	31	16	15	3	3	3	4	3	3	3	3	3	3	49	17	14	18	5	3	4	4	5	4	5	3	5	4	3	4	105	28	25	25	27	5	4	3	5	5	3	5	3	3	3
2	1	2	2	2	1	30	15	15	3	3	3	3	3	3	3	3	3	3	58	19	19	20	4	5	5	5	5	5	5	5	5	5	4	5	106	29	28	24	25	4	5	4	4	4	4	4	4	4	4
1	1	2	2	1	1	50	25	25	5	5	5	5	5	5	5	5	5	5	84	28	28	28	7	7	7	7	7	7	7	7	7	7	7	7	152	43	31	36	42	7	7	7	7	7	7	7	1	7	1
2	1	2	1	2	2	30	15	15	3	3	3	3	3	3	3	3	3	3	58	20	20	18	5	5	5	5	5	3	5	5	5	5	5	5	106	29	28	25	24	4	4	5	5	4	5	4	3	3	4
2	1	2	2	1	1	29	15	14	3	3	3	3	3	3	3	3	3	2	52	17	18	17	4	4	4	5	5	4	4	5	5	4	4	4	104	27	27	22	28	4	5	4	4	4	4	4	3	4	4
2	1	2	2	1	2	34	15	19	3	3	3	3	3	4	3	4	4	4	60	20	20	20	5	5	5	5	5	5	5	5	5	5	5	5	104	28	28	24	24	4	4	4	4	4	4	4	4	4	4
1	1	2	1	2	2	10	5	5	1	1	1	1	1	1	1	1	1	1	84	28	28	28	7	7	7	7	7	7	7	7	7	7	7	7	176	49	43	42	42	7	7	7	7	7	7	7	1	7	7
1	1	2	2	1	2	15	7	8	1	1	1	3	1	1	1	1	3	2	48	16	16	16	4	4	4	4	4	4	4	4	4	4	4	4	104	28	28	24	24	4	4	4	4	4	4	4	4	4	4
1	1	2	2	1	1	24	14	10	3	2	3	4	2	2	2	2	2	2	59	20	19	20	5	5	5	5	5	5	5	5	5	5	4	5	107	26	27	28	26	4	3	3	5	4	3	4	3	5	4
1	1	2	2	2	2	30	15	15	3	3	3	3	3	3	3	3	3	3	77	25	27	25	6	6	7	7	6	6	6	7	6	7	6	7	135	33	31	34	37	6	4	4	5	5	5	5	4	5	4
2	1	2	1	2	2	40	20	20	4	4	4	4	4	4	4	4	4	4	72	24	24	24	6	6	6	6	6	6	6	6	6	6	6	6	136	38	30	32	36	6	6	6	6	6	6	6	2	6	2
1	1	2	2	2	2	15	9	6	3	2	1	2	1	1	1	1	2	1	48	16	16	16	4	4	4	4	4	4	4	4	4	4	4	4	107	30	29	24	24	4	6	5	5	5	4	3	3	4	4
1	1	2	2	1	2	10	5	5	1	1	1	1	1	1	1	1	1	1	74	25	24	25	6	6	6	6	6	6	6	6	7	7	6	6	160	41	36	41	42	6	5	6	5	6	5	6	3	7	6
2	2	2	1	2	1	30	15	15	3	3	3	3	3	3	3	3	3	3	48	16	16	16	4	4	4	4	4	4	4	4	4	4	4	4	104	28	28	24	24	4	4	4	4	4	4	4	4	4	4
1	1	2	2	2	2	30	15	15	3	3	3	3	3	3	3	3	3	3	48	16	16	16	4	4	4	4	4	4	4	4	4	4	4	4	104	28	28	24	24	4	4	4	4	4	4	4	4	4	4
1	1	2	1	2	2	20	15	5	1	5	5	3	1	1	1	1	1	1	69	16	25	28	1	1	5	6	7	7	7	7	7	7	7	7	152	43	31	36	42	7	7	7	7	7	7	7	1	7	1
2	1	2	1	2	2	30	15	15	3	3	3	3	3	3	3	3	3	3	48	16	16	16	4	4	4	4	4	4	4	4	4	4	4	4	104	28	28	24	24	4	4	4	4	4	4	4	4	4	4
2	1	2	1	1	1	21	10	11	2	2	2	2	2	2	2	2	2	3	72	24	24	24	6	6	6	6	6	6	6	6	6	6	6	6	132	35	35	30	32	4	6	5	6	5	6	5	5	5	5
2	1	2	1	2	2	28	15	13	3	3	3	4	2	2	2	2	4	3	43	13	15	15	3	4	4	4	3	4	3	3	4	3	4	4	134	28	28	36	42	4	4	4	4	4	4	4	4	4	4
1	1	2	1	2	1	33	16	17	4	3	3	3	3	4	3	3	3	4	65	22	22	21	6	6	5	6	5	5	7	6	4	5	5	5	125	32	28	31	34	5	4	5	4	5	5	6	3	6	2
2	1	2	2	2	2	32	17	15	3	3	4	4	3	4	4	3	2	2	48	16	16	16	4	4	4	4	4	4	4	4	4	4	4	4	104	28	28	24	24	4	4	4	4	4	4	4	4	4	4
2	1	2	2	1	1	14	9	5	2	2	2	2	1	1	1	1	1	1	84	28	28	28	7	7	7	7	7	7	7	7	7	7	7	7	140	35	38	35	32	5	5	4	5	5	5	5	6	5	6
1	1	2	2	1	1	17	10	7	2	2	2	2	2	1	2	2	1	1	48	16	16	16	4	4	4	4	4	4	4	4	4	4	4	4	104	28	28	24	24	4	4	4	4	4	4	4	4	4	4
1	1	2	1	2	1	20	10	10	2	2	2	2	2	2	2	2	2	2	72	24	24	24	6	6	6	6	6	6	6	6	6	6	6	6	136	38	30	32	36	6	6	6	6	6	6	6	2	6	2
2	1	2	2	1	2	21	16	5	5	5	3	2	1	1	1	1	1	1	84	28	28	28	7	7	7	7	7	7	7	7	7	7	7	7	152	43	31	36	42	7	7	7	7	7	7	7	1	7	1
1	1	2	2	2	2	30	15	15	3	3	3	3	3	3	3	3	3	3	48	16	16	16	4	4	4	4	4	4	4	4	4	4	4	4	104	28	28	24	24	4	4	4	4	4	4	4	4	4	4
2	1	2	1	2	2	30	15	15	3	3	3	3	3	3	3	3	3	3	48	16	16	16	4	4	4	4	4	4	4	4	4	4	4	4	104	28	28	24	24	4	4	4	4	4	4	4	4	4	4
1	1	2	2	2	1	30	15	15	3	3	3	3	3	3	3	3	3	3	48	16	16	16	4	4	4	4	4	4	4	4	4	4	4	4	104	28	28	24	24	4	4	4	4	4	4	4	4	4	4
2	1	2	1	2	1	26	11	15	1	2	2	3	3	3	3	3	3	3	59	16	22	21	3	2	6	6	6	6	5	5	5	5	5	5	122	32	35	28	27	5	6	4	5	4	5	5	4	5	3
1	1	2	2	2	2	20	10	10	2	2	2	2	2	2	2	2	2	2	60	20	20	20	5	5	5	5	5	5	5	5	5	5	5	5	122	35	29	28	30	5	6	5	5	5	5	5	3	5	4
1	1	2	2	1	2	10	5	5	1	1	1	1	1	1	1	1	1	1	48	16	16	16	4	4	4	4	4	4	4	4	4	4	4	4	104	28	28	24	24	4	4	4	4	4	4	4	4	4	4
1	1	2	1	2	2	35	17	18	3	4	3	4	3	4	3	4	3	4	50	18	16	16	5	5	4	4	4	4	4	4	4	4	4	4	104	28	28	24	24	4	4	4	4	4	4	4	4	4	4
2	1	2	2	2	2	21	15	6	4	4	1	4	2	2	1	1	1	1	60	20	20	20	5	5	5	5	5	5	5	5	5	5	5	5	119	33	29	27	30	5	5	5	5	5	5	5	3	5	3
2	1	2	2	1	2	24	14	10	3	3	2	4	2	2	2	2	2	2	74	26	25	23	7	7	6	6	6	6	6	7	6	6	6	5	119	32	30	28	29	5	3	5	6	6	5	5	3	5	3
1	1	2	2	2	2	33	17	16	4	3	3	3	4	2	3	3	4	4	57	17	18	22	4	4	4	4	4	6	5	5	5	5	5	6	123	34	30	27	32	5	5	4	6	6	6	6	2	5	3
2	1	2	2	2	2	10	5	5	1	1	1	1	1	1	1	1	1	1	84	28	28	28	7	7	7	7	7	7	7	7	7	7	7	7	176	49	43	42	42	7	7	7	7	7	7	7	1	7	7
2	1	2	2	1	2	10	5	5	1	1	1	1	1	1	1	1	1	1	48	16	16	16	4	4	4	4	4	4	4	4	4	4	4	4	101	25	28	24	24	4	1	4	4	4	4	4	4	4	4
2	1	2	2	1	2	14	5	9	1	1	1	1	1	1	1	1	3	3	48	16	16	16	4	4	4	4	4	4	4	4	4	4	4	4	104	28	28	24	24	4	4	4	4	4	4	4	4	4	4
2	1	2	1	1	1	20	10	10	2	2	2	2	2	2	2	2	2	2	72	24	24	24	6	6	6	6	6	6	6	6	6	6	6	6	153	39	42	36	36	6	6	5	6	5	6	5	6	6	6
2	1	2	1	2	1	28	16	12	3	3	3	4	3	3	2	3	2	2	45	14	18	13	3	3	4	5	4	4	3	4	3	4	5	3	105	29	27	26	23	4	3	5	3	3	4	4	4	3	5
1	1	2	1	2	1	14	9	5	3	3	1	1	1	1	1	1	1	1	84	28	28	28	7	7	7	7	7	7	7	7	7	7	7	7	146	37	31	36	42	4	4	7	7	7	7	7	1	7	1
2	1	2	2	1	2	18	11	7	2	2	2	4	1	1	1	1	3	1	72	23	25	24	5	6	7	6	6	6	6	6	6	6	6	6	119	33	28	28	30	6	6	4	6	5	3	5	3	5	3
1	1	2	1	2	2	30	15	15	3	3	3	3	3	3	3	3	3	3	48	16	16	16	4	4	4	4	4	4	4	4	4	4	4	4	98	25	32	22	19	4	4	4	5	3	5	2	3	5	3
2	1	2	1	2	1	10	5	5	1	1	1	1	1	1	1	1	1	1	48	16	16	16	4	4	4	4	4	4	4	4	4	4	4	4	131	28	28	39	36	4	4	4	4	4	4	4	4	4	4
1	1	2	1	2	2	30	15	15	3	3	3	3	3	3	3	3	3	3	48	16	16	16	4	4	4	4	4	4	4	4	4	4	4	4	104	28	28	24	24	4	4	4	4	4	4	4	4	4	4
2	1	2	1	1	1	17	9	8	2	1	2	3	1	1	1	1	1	4	48	16	16	16	4	4	4	4	4	4	4	4	4	4	4	4	150	36	40	35	39	5	3	5	6	6	4	5	5	7	7
2	1	2	1	2	2	20	10	10	2	2	2	2	2	2	2	2	2	2	60	20	20	20	5	5	5	5	5	5	5	5	5	5	5	5	102	28	28	23	23	4	4	4	4	4	4	4	4	4	4
1	1	2	2	2	1	31	18	13	3	4	4	4	3	3	3	2	2	3	48	16	16	16	4	4	4	4	4	4	4	4	4	4	4	4	118	29	32	27	30	4	5	5	5	5	5	4	4	5	3
1	1	2	2	1	2	18	8	10	1	1	2	2	2	2	2	2	2	2	84	28	28	28	7	7	7	7	7	7	7	7	7	7	7	7	152	43	31	36	42	7	7	7	7	7	7	7	1	7	1
1	1	2	2	2	2	26	13	13	4	3	2	2	2	2	2	3	3	3	48	16	16	16	4	4	4	4	4	4	4	4	4	4	4	4	104	28	28	24	24	4	4	4	4	4	4	4	4	4	4
2	1	2	1	2	2	22	12	10	2	2	3	3	2	2	2	2	2	2	39	13	12	14	3	3	3	3	3	4	4	3	3	4	3	3	103	27	28	24	24	4	4	4	4	3	3	4	5	4	4
1	1	2	1	1	2	10	5	5	1	1	1	1	1	1	1	1	1	1	48	16	16	16	4	4	4	4	4	4	4	4	4	4	4	4	131	26	36	42	27	4	4	4	4	4	4	4	4	4	4
2	1	2	2	2	2	17	12	5	4	2	2	2	2	1	1	1	1	1	70	22	23	25	5	6	5	6	6	6	6	6	6	5	6	7	144	36	38	34	36	6	5	6	6	6	6	5	5	6	2
2	1	2	1	1	2	25	17	8	3	4	3	4	3	2	2	1	1	2	60	20	20	20	5	5	5	5	5	5	5	5	5	5	5	5	123	33	29	30	31	5	5	5	5	5	5	5	3	5	3
2	1	2	2	2	2	30	15	15	3	3	3	3	3	3	3	3	3	3	48	16	16	16	4	4	4	4	4	4	4	4	4	4	4	4	104	28	28	24	24	4	4	4	4	4	4	4	4	4	4
2	1	2	2	2	2	21	11	10	3	2	2	2	2	2	2	2	2	2	60	20	20	20	5	5	5	5	5	5	5	5	5	5	5	5	126	35	33	28	30	5	6	5	5	5	5	4	5	5	5
1	2	2	2	1	1	20	14	6	3	3	2	4	2	1	1	1	2	1	71	23	26	22	6	5	7	7	5	6	5	6	6	7	6	5	124	35	32	26	31	5	6	4	5	6	6	6	3	6	5
1	1	2	2	2	1	28	15	13	3	3	3	3	3	3	2	2	3	3	48	16	16	16	4	4	4	4	4	4	4	4	4	4	4	4	104	28	28	24	24	4	4	4	4	4	4	4	4	4	4
2	1	2	1	2	2	30	16	14	3	4	3	3	3	3	3	3	3	2	45	14	15	16	3	3	3	4	4	4	4	4	4	4	4	4	104	28	28	24	24	4	4	4	4	4	4	4	4	4	4
2	1	2	1	2	2	20	10	10	2	2	2	2	2	2	2	2	2	2	71	23	24	24	5	6	6	6	6	6	6	6	6	6	6	6	135	35	30	35	35	6	4	6	5	5	6	5	3	5	4
1	1	2	2	1	1	30	15	15	3	3	3	3	3	3	3	3	3	3	48	16	16	16	4	4	4	4	4	4	4	4	4	4	4	4	104	28	28	24	24	4	4	4	4	4	4	4	4	4	4
2	1	2	1	2	1	24	14	10	3	2	3	3	3	2	2	2	2	2	57	18	19	20	5	4	5	5	5	5	5	4	5	4	5	5	103	27	28	24	24	4	4	3	4	4	4	4	4	4	4
1	1	2	1	2	1	10	5	5	1	1	1	1	1	1	1	1	1	1	84	28	28	28	7	7	7	7	7	7	7	7	7	7	7	7	174	47	45	40	42	7	7	7	7	7	7	7	7	6	6
2	1	2	2	2	2	10	5	5	1	1	1	1	1	1	1	1	1	1	18	4	4	10	1	1	1	1	1	1	1	1	1	1	1	7	164	49	43	30	42	7	7	7	7	7	7	7	7	7	7
1	1	2	1	1	2	19	9	10	1	2	2	2	2	2	2	2	3	1	48	16	16	16	4	4	4	4	4	4	4	4	4	4	4	4	93	23	26	23	21	3	4	3	4	3	4	3	4	3	4
1	1	2	1	2	2	20	10	10	2	2	2	2	2	2	2	2	2	2	57	18	18	21	5	5	5	5	4	4	5	4	6	4	4	6	111	30	28	26	27	4	6	4	5	4	3	4	4	4	4
2	1	2	1	2	2	10	5	5	1	1	1	1	1	1	1	1	1	1	59	18	21	20	4	4	6	5	5	5	5	5	5	5	5	5	121	30	32	29	30	4	5	4	5	4	5	4	4	4	4
2	1	2	1	2	2	28	17	11	4	3	3	4	3	2	2	2	2	3	48	16	16	16	4	4	4	4	4	4	4	4	4	4	4	4	104	28	28	24	24	4	4	4	4	4	4	4	4	4	4
1	1	2	2	2	2	12	7	5	3	1	1	1	1	1	1	1	1	1	73	23	24	26	5	6	7	6	6	7	6	6	7	6	5	6	125	34	31	30	30	6	5	5	5	4	4	5	4	5	4
1	1	2	2	2	2	25	14	11	3	2	4	3	2	2	2	2	2	3	57	18	19	20	5	3	5	4	5	5	5	5	5	5	5	5	97	23	32	18	24	3	3	3	4	4	6	4	5	5	2
2	2	2	1	2	2	32	17	15	3	3	3	5	3	3	3	3	3	3	60	22	21	17	6	6	6	6	6	4	4	4	5	4	5	4	104	28	28	22	26	4	4	4	4	4	4	4	4	4	4
1	1	2	1	2	2	29	14	15	3	3	2	4	2	3	3	3	3	3	61	19	20	22	4	4	4	5	5	5	5	5	6	6	6	6	126	37	31	28	30	6	6	6	6	6	6	5	3	5	3
2	1	2	2	2	1	35	22	13	5	5	5	4	3	2	2	3	4	2	41	12	14	15	4	3	4	3	2	4	2	4	5	3	3	4	100	24	32	22	22	3	4	3	4	3	4	5	5	4	3
1	1	2	1	2	2	22	12	10	3	2	2	3	2	2	2	2	2	2	70	24	23	23	6	6	6	6	6	5	6	6	6	6	5	6	114	32	28	28	26	5	5	4	5	5	4	5	2	5	4
2	1	2	2	2	2	36	17	19	2	4	3	5	3	5	3	5	1	5	48	16	16	16	4	4	4	4	4	4	4	4	4	4	4	4	104	28	28	24	24	4	4	4	4	4	4	4	4	4	4
2	1	2	1	1	2	10	5	5	1	1	1	1	1	1	1	1	1	1	76	28	28	20	7	7	7	7	7	7	2	7	7	7	7	4	112	27	28	27	30	3	4	4	4	4	4	4	4	4	4
1	1	2	2	2	2	24	12	12	2	2	2	4	2	2	2	2	3	3	51	19	16	16	4	7	4	4	4	4	4	4	4	4	4	4	152	43	31	36	42	7	7	7	7	7	7	7	1	7	1
1	1	2	2	1	2	10	5	5	1	1	1	1	1	1	1	1	1	1	84	28	28	28	7	7	7	7	7	7	7	7	7	7	7	7	164	39	49	36	40	5	2	4	7	7	7	7	7	7	7
1	1	2	2	1	2	22	12	10	2	2	2	4	2	2	2	2	2	2	66	20	23	23	5	5	7	5	5	6	6	5	6	5	6	5	107	24	27	29	27	3	4	3	3	3	5	3	1	4	3
2	1	2	2	1	2	16	9	7	2	2	1	3	1	1	1	1	3	1	82	26	28	28	6	6	7	7	7	7	7	7	7	7	7	7	129	35	30	29	35	4	4	6	5	5	5	5	2	5	6
2	1	2	1	2	2	10	5	5	1	1	1	1	1	1	1	1	1	1	84	28	28	28	7	7	7	7	7	7	7	7	7	7	7	7	172	44	44	42	42	6	7	5	5	7	5	5	7	7	7
1	1	2	2	1	2	30	15	15	3	3	3	3	3	3	3	3	3	3	66	19	19	28	4	4	4	4	4	7	7	4	7	7	7	7	90	23	16	24	27	5	1	4	1	1	1	4	1	4	4
1	1	2	2	1	2	28	9	19	1	2	2	2	2	2	5	2	5	5	48	16	16	16	3	5	3	5	3	5	3	5	3	5	3	5	103	25	30	24	24	3	5	3	5	3	5	3	4	4	4
2	1	2	1	2	1	20	10	10	2	2	2	2	2	2	2	2	2	2	36	12	12	12	3	3	3	3	3	3	3	3	3	3	3	3	130	32	33	32	33	3	3	3	3	5	5	6	5	2	6
1	1	2	2	1	2	10	5	5	1	1	1	1	1	1	1	1	1	1	84	28	28	28	7	7	7	7	7	7	7	7	7	7	7	7	152	43	31	36	42	7	7	7	7	7	7	7	1	7	1
1	1	2	2	2	2	30	15	15	3	3	3	3	3	3	3	3	3	3	48	16	16	16	4	4	4	4	4	4	4	4	4	4	4	4	104	28	28	24	24	4	4	4	4	4	4	4	4	4	4
1	1	2	2	2	2	31	15	16	4	2	2	3	4	4	4	2	4	2	57	17	18	22	4	4	4	4	4	7	4	6	5	5	4	6	124	35	30	27	32	6	6	6	6	5	5	5	3	5	3
1	1	2	1	1	1	40	20	20	4	4	4	4	4	4	4	4	4	4	61	21	20	20	6	5	5	5	5	5	5	5	5	5	5	5	120	33	29	28	30	5	5	5	5	5	5	5	3	5	3
2	2	2	1	1	2	24	12	12	2	2	2	4	2	2	2	2	3	3	48	16	16	16	4	4	4	4	4	4	4	4	4	4	4	4	103	28	27	24	24	4	4	4	4	4	4	4	3	4	4
2	1	2	1	1	2	13	8	5	1	1	1	4	1	1	1	1	1	1	77	27	22	28	7	7	5	7	6	7	7	4	7	7	6	7	145	41	33	37	34	6	5	5	6	7	5	6	2	6	6
1	1	2	2	1	2	30	15	15	3	3	3	3	3	3	3	3	3	3	48	16	16	16	4	4	4	4	4	4	4	4	4	4	4	4	104	28	28	24	24	4	4	4	4	4	4	4	4	4	4
1	1	2	2	2	2	30	15	15	3	3	3	3	3	3	3	3	3	3	48	16	16	16	4	4	4	4	4	4	4	4	4	4	4	4	104	28	28	24	24	4	4	4	4	4	4	4	4	4	4
2	1	2	1	2	2	30	15	15	3	3	3	3	3	3	3	3	3	3	60	20	20	20	5	5	5	5	5	5	5	5	5	5	5	5	142	33	32	41	36	4	5	6	6	6	5	5	3	5	3
1	1	2	1	1	1	30	15	15	3	3	3	3	3	3	3	3	3	3	48	16	16	16	4	4	4	4	4	4	4	4	4	4	4	4	104	28	28	24	24	4	4	4	4	4	4	4	4	4	4
1	1	2	2	1	1	10	5	5	1	1	1	1	1	1	1	1	1	1	77	25	28	24	6	6	7	7	6	6	4	7	7	7	7	7	159	48	33	41	37	7	6	7	7	7	7	7	2	6	7
2	1	2	2	1	2	16	9	7	2	2	1	3	1	1	1	2	1	2	76	25	27	24	6	6	7	6	6	6	6	7	6	7	7	6	128	35	29	36	28	6	3	5	5	6	3	4	3	5	5
1	1	2	2	2	2	10	5	5	1	1	1	1	1	1	1	1	1	1	83	28	28	27	7	7	7	7	7	7	7	7	7	7	7	6	141	41	40	32	28	6	6	6	6	6	6	6	2	6	5
1	1	2	2	1	1	20	10	10	2	2	2	2	2	2	2	2	2	2	65	23	22	20	6	6	6	6	6	5	5	5	5	5	5	5	128	37	32	35	24	6	6	5	5	5	5	6	3	6	3
1	1	2	1	2	2	22	10	12	2	2	2	2	2	2	2	2	3	3	70	22	24	24	5	5	6	6	6	6	6	6	6	6	6	6	140	38	32	35	35	6	6	6	6	6	6	6	2	6	2
2	1	2	2	2	2	20	10	10	2	2	2	2	2	2	2	2	2	2	77	28	27	22	7	7	7	7	7	6	3	6	6	7	7	7	164	43	41	41	39	6	6	6	6	7	7	6	6	7	6
2	1	2	1	2	2	49	24	25	5	5	5	5	4	5	5	5	5	5	43	14	13	16	3	3	3	4	4	4	4	2	4	4	4	4	125	27	26	37	35	4	6	4	5	4	5	4	2	4	2
1	1	2	1	2	2	25	15	10	2	3	3	5	2	2	2	2	2	2	60	20	20	20	5	5	5	5	5	5	5	5	5	5	5	5	121	34	27	29	31	5	5	5	5	5	5	4	2	4	5
1	1	2	1	1	2	24	17	7	3	4	4	4	2	2	2	1	1	1	48	18	15	15	5	4	4	4	4	3	3	4	5	5	3	4	91	20	22	23	26	3	2	3	4	3	3	3	2	3	3
1	1	2	2	2	1	23	13	10	3	3	2	3	2	2	2	2	2	2	71	24	23	24	6	6	6	6	6	6	6	6	6	6	5	6	99	25	24	28	22	4	3	4	4	3	3	4	3	4	4
2	1	2	2	2	1	10	5	5	1	1	1	1	1	1	1	1	1	1	84	28	28	28	7	7	7	7	7	7	7	7	7	7	7	7	159	45	36	36	42	7	7	7	7	7	7	7	1	7	3
1	1	2	1	2	2	30	15	15	3	3	3	3	3	3	3	3	3	3	46	14	16	16	4	3	4	4	3	4	4	4	4	4	4	4	99	26	26	24	23	4	4	3	4	4	3	4	4	4	3
2	1	2	1	2	1	22	11	11	2	2	2	3	2	2	3	2	2	2	58	20	18	20	5	5	5	5	5	5	5	3	5	5	5	5	101	27	27	24	23	4	3	5	4	4	4	4	4	4	3
1	1	2	2	1	2	13	7	6	2	2	1	1	1	1	1	1	1	2	84	28	28	28	7	7	7	7	7	7	7	7	7	7	7	7	160	43	47	36	34	5	7	7	7	5	6	5	6	7	7
2	1	2	1	2	2	25	18	7	3	5	3	4	3	2	1	1	2	1	61	24	15	22	5	6	4	5	6	6	6	3	6	7	3	4	102	22	27	26	27	3	2	3	4	4	3	5	3	4	2
1	1	2	2	1	2	10	5	5	1	1	1	1	1	1	1	1	1	1	84	28	28	28	7	7	7	7	7	7	7	7	7	7	7	7	176	49	43	42	42	7	7	7	7	7	7	7	7	7	7
1	1	2	1	2	2	20	10	10	2	2	2	2	2	2	2	2	2	2	72	24	24	24	6	6	6	6	6	6	6	6	6	6	6	6	148	39	37	36	36	6	6	5	6	6	6	5	5	6	6
2	2	2	2	2	1	31	15	16	3	2	3	4	3	2	3	4	3	4	59	19	20	20	4	5	5	5	5	5	5	5	5	5	5	5	117	30	29	28	30	5	3	4	5	5	5	5	3	5	3
2	1	2	1	2	1	19	9	10	2	1	2	2	2	2	2	2	2	2	78	25	25	28	6	6	5	6	6	7	7	7	7	7	7	7	154	41	36	35	42	6	5	6	7	7	5	7	4	5	3
2	2	2	2	1	2	12	6	6	1	1	1	1	2	1	1	1	1	2	81	27	28	26	7	6	7	7	7	6	6	7	7	7	7	7	140	38	37	35	30	6	4	5	6	6	5	6	4	6	6
1	1	2	2	2	2	14	8	6	2	2	2	1	1	1	1	1	2	1	84	28	28	28	7	7	7	7	7	7	7	7	7	7	7	7	163	48	38	35	42	7	7	7	7	7	7	7	1	7	6
2	1	2	2	1	2	19	13	6	1	3	2	4	3	1	1	1	1	2	57	20	17	20	5	5	5	5	5	5	5	2	5	5	5	5	103	28	17	28	30	5	1	5	1	5	1	5	3	2	2
2	1	2	1	2	2	12	7	5	1	1	1	3	1	1	1	1	1	1	48	16	16	16	4	4	4	4	4	4	4	4	4	4	4	4	104	28	28	24	24	4	4	4	4	4	4	4	4	4	4
2	1	2	1	2	1	28	15	13	3	3	3	3	3	2	3	3	2	3	52	17	13	22	4	4	4	4	4	7	6	2	6	5	3	3	100	26	26	24	24	4	2	4	4	4	4	4	2	4	4
2	1	2	2	2	1	11	6	5	1	1	1	2	1	1	1	1	1	1	60	20	20	20	5	5	5	5	5	5	5	5	5	5	5	5	159	38	42	38	41	5	5	6	7	7	6	6	5	6	3
1	1	2	2	1	2	12	7	5	2	2	1	1	1	1	1	1	1	1	70	25	26	19	7	5	7	7	7	4	4	6	5	6	6	6	170	41	45	42	42	4	6	4	5	7	6	6	7	7	7
1	1	2	1	2	1	30	15	15	3	3	3	3	3	3	3	3	3	3	54	18	20	16	4	4	6	6	6	4	4	4	4	4	4	4	104	28	28	24	24	4	4	4	4	4	4	4	4	4	4
2	1	2	2	1	1	21	12	9	2	2	4	2	2	1	2	2	2	2	60	20	20	20	5	5	5	5	5	5	5	5	5	5	5	5	105	28	29	24	24	4	4	4	4	4	5	4	4	4	4
2	1	2	2	1	2	24	12	12	3	2	2	3	2	2	2	2	2	4	60	20	20	20	5	5	5	5	5	5	5	5	5	5	5	5	103	30	26	23	24	5	5	5	5	3	3	4	3	3	4
2	1	2	1	2	2	27	12	15	2	2	3	3	2	3	3	3	3	3	55	18	19	18	4	5	5	5	5	5	5	5	4	4	4	4	105	25	26	27	27	4	4	3	4	4	3	4	3	4	3
2	1	2	1	2	2	26	13	13	3	2	2	4	2	2	2	2	5	2	56	21	25	10	7	5	7	7	5	2	2	5	3	4	6	3	158	42	37	42	37	7	3	7	3	7	3	7	3	7	4
2	1	2	2	1	2	20	10	10	2	2	2	2	2	2	2	2	2	2	24	8	8	8	2	2	2	2	2	2	2	2	2	2	2	2	104	28	28	24	24	4	4	4	4	4	4	4	4	4	4
1	1	2	1	2	2	30	17	13	4	4	3	3	3	3	3	2	2	3	63	21	20	22	5	5	5	5	5	6	5	5	6	6	5	5	139	38	33	37	31	6	6	5	5	4	6	6	3	7	5
1	1	2	1	2	1	29	16	13	3	3	4	4	2	4	2	2	3	2	43	13	15	15	4	2	4	3	4	3	5	5	2	3	3	5	104	28	28	20	28	4	4	4	3	4	4	3	4	4	5
1	1	2	2	2	2	20	15	5	3	5	4	2	1	1	1	1	1	1	58	17	19	22	4	3	6	4	3	5	5	5	7	7	4	5	118	31	27	30	30	5	4	2	2	3	3	4	5	7	6
2	1	2	2	1	2	11	6	5	2	1	1	1	1	1	1	1	1	1	84	28	28	28	7	7	7	7	7	7	7	7	7	7	7	7	176	49	43	42	42	7	7	7	7	7	7	7	7	7	7
2	1	2	2	1	2	20	10	10	2	2	2	2	2	2	2	2	2	2	56	17	18	21	4	4	4	5	4	5	5	5	6	5	4	5	104	28	28	24	24	4	4	4	4	4	4	4	4	4	4
1	1	2	2	1	1	12	7	5	1	1	1	3	1	1	1	1	1	1	57	24	19	14	6	6	5	5	7	3	3	4	4	5	5	4	147	37	39	39	32	7	3	7	7	7	7	7	1	7	3
1	1	2	2	1	2	12	7	5	1	3	1	1	1	1	1	1	1	1	84	28	28	28	7	7	7	7	7	7	7	7	7	7	7	7	168	47	38	42	41	7	5	7	7	7	4	7	5	7	7
1	1	2	1	2	2	30	15	15	3	3	3	3	3	3	3	3	3	3	49	16	16	17	4	4	4	4	4	4	4	4	4	4	4	5	108	32	28	24	24	5	6	5	4	4	4	4	4	4	4
1	1	2	2	2	2	13	7	6	2	1	1	2	1	2	1	1	1	1	48	16	16	16	4	4	4	4	4	4	4	4	4	4	4	4	86	24	30	17	15	4	4	4	4	4	4	2	4	4	4
1	1	2	2	2	1	28	13	15	2	2	3	3	3	3	3	3	3	3	48	16	16	16	4	4	4	4	4	4	4	4	4	4	4	4	104	28	28	24	24	4	4	4	4	4	4	4	4	4	4
1	1	2	2	2	2	21	10	11	2	2	2	2	2	2	2	2	3	2	48	16	16	16	4	4	4	4	4	4	4	4	4	4	4	4	104	28	28	24	24	4	4	4	4	4	4	4	4	4	4
2	1	2	1	1	2	30	15	15	3	3	3	3	3	3	3	3	3	3	44	16	12	16	5	4	3	3	3	3	4	3	4	4	3	5	114	28	26	33	27	5	3	4	5	4	3	4	4	3	4
1	1	2	1	1	2	13	8	5	1	2	2	2	1	1	1	1	1	1	82	26	28	28	6	6	7	7	7	7	7	7	7	7	7	7	124	37	28	28	31	7	5	4	5	5	5	5	3	5	5
2	1	2	1	2	2	25	14	11	3	3	4	2	2	2	2	2	3	2	48	16	16	16	4	4	4	4	4	4	4	4	4	4	4	4	107	28	29	26	24	4	3	5	4	4	4	4	4	4	4
2	1	2	2	2	2	12	7	5	1	1	1	3	1	1	1	1	1	1	84	28	28	28	7	7	7	7	7	7	7	7	7	7	7	7	151	31	42	36	42	7	3	4	7	5	4	4	5	7	6
2	1	2	1	2	2	10	5	5	1	1	1	1	1	1	1	1	1	1	83	28	27	28	7	7	7	7	7	7	7	7	7	7	6	7	179	49	49	42	39	7	7	7	7	7	7	7	7	7	7
2	1	2	2	1	2	10	5	5	1	1	1	1	1	1	1	1	1	1	72	24	24	24	6	6	6	6	6	6	6	6	6	6	6	6	134	30	36	33	35	5	3	4	5	5	5	5	6	5	3
2	1	2	1	2	1	29	14	15	3	3	3	3	2	3	3	3	4	2	68	24	24	20	7	5	6	6	6	5	5	6	5	6	6	5	110	29	24	27	30	5	6	4	4	3	4	4	2	4	3
2	1	2	2	1	2	16	10	6	2	2	2	2	2	2	1	1	1	1	84	28	28	28	7	7	7	7	7	7	7	7	7	7	7	7	170	44	43	41	42	3	7	7	7	7	7	7	6	7	6
1	1	2	2	1	2	36	19	17	3	4	4	4	4	4	4	3	3	3	65	22	19	24	4	6	6	6	6	6	6	3	6	6	4	6	106	28	27	22	29	5	5	7	4	4	5	3	2	5	1
1	1	2	2	1	2	30	15	15	3	3	3	3	3	3	3	3	3	3	48	16	16	16	4	4	4	4	4	4	4	4	4	4	4	4	104	28	28	24	24	4	4	4	4	4	4	4	4	4	4
1	1	2	1	2	2	30	15	15	3	3	3	4	2	3	3	3	3	3	58	21	17	20	6	6	5	4	4	5	5	4	5	5	4	5	97	23	22	24	28	4	3	3	3	4	3	3	3	4	3
1	1	2	1	2	2	31	14	17	3	3	2	3	3	3	3	3	4	4	70	23	22	25	5	5	5	5	6	6	6	6	7	7	6	6	109	27	25	25	32	4	4	5	5	4	5	4	2	4	3
2	2	2	2	1	1	10	5	5	1	1	1	1	1	1	1	1	1	1	61	21	20	20	6	6	5	5	4	5	5	5	5	5	5	5	119	30	29	30	30	5	3	4	5	5	5	5	4	5	4
1	1	2	2	1	1	14	5	9	1	1	1	1	1	2	2	2	2	1	68	23	23	22	6	6	5	6	6	6	6	6	5	5	6	5	132	35	32	31	34	5	5	6	6	6	5	6	3	5	3
1	1	2	2	2	2	28	15	13	3	3	3	3	3	3	3	3	1	3	70	24	20	26	6	5	6	5	6	7	7	4	6	7	5	6	136	33	35	33	35	5	4	4	6	6	5	5	4	6	4
2	1	2	1	2	2	11	6	5	1	1	1	2	1	1	1	1	1	1	83	28	27	28	7	7	7	7	7	7	7	7	7	7	6	7	116	32	31	25	28	4	4	4	4	4	5	4	4	5	7
1	1	2	2	1	2	19	14	5	3	3	3	4	1	1	1	1	1	1	39	18	12	9	5	5	2	4	4	2	2	2	4	4	4	1	124	36	36	32	20	4	4	7	7	7	5	5	5	5	4
2	1	2	2	2	1	16	8	8	1	1	4	1	1	1	1	1	4	1	80	28	24	28	7	7	7	7	7	7	7	7	7	7	3	7	169	43	42	42	42	7	5	7	7	7	7	7	5	7	3
2	1	2	2	1	2	26	17	9	3	5	3	4	2	1	1	2	3	2	76	28	21	27	7	7	6	6	7	7	7	4	7	7	5	6	170	47	42	40	41	7	7	7	7	7	7	7	6	7	6
1	1	2	2	1	2	10	5	5	1	1	1	1	1	1	1	1	1	1	84	28	28	28	7	7	7	7	7	7	7	7	7	7	7	7	179	46	49	42	42	7	7	4	7	7	7	7	7	7	7
2	1	2	2	2	2	18	13	5	3	2	2	4	2	1	1	1	1	1	68	22	23	23	6	5	5	6	6	6	5	6	6	5	6	6	118	34	26	25	33	5	3	4	3	6	3	6	2	6	4
1	1	2	2	1	2	21	11	10	3	2	2	2	2	2	2	2	2	2	55	17	21	17	4	4	6	6	5	4	4	4	4	4	5	5	102	26	30	22	24	3	5	3	4	4	5	4	5	4	3
1	1	2	2	1	2	24	14	10	3	3	2	4	2	2	2	2	2	2	72	24	24	24	6	6	6	6	6	6	6	6	6	6	6	6	120	34	27	29	30	6	4	5	5	6	3	4	3	5	4
2	1	2	2	1	2	14	8	6	1	3	1	2	1	1	1	1	1	2	48	16	16	16	4	4	4	4	4	4	4	4	4	4	4	4	104	28	28	24	24	4	4	4	4	4	4	4	4	4	4
2	1	2	1	2	2	29	18	11	3	4	4	4	3	2	2	2	3	2	53	18	15	20	4	4	4	4	5	5	5	3	5	5	4	5	104	26	24	27	27	5	3	3	5	4	3	3	3	4	4
2	1	2	1	2	2	33	20	13	4	4	4	4	4	4	3	2	2	2	60	20	20	20	5	5	5	5	5	5	5	5	5	5	5	5	125	33	30	29	33	5	5	5	5	5	5	5	4	5	3
2	1	2	2	1	2	15	10	5	2	3	1	2	2	1	1	1	1	1	79	23	28	28	2	7	7	7	7	7	7	7	7	7	7	7	125	34	31	29	31	5	5	5	5	5	5	5	3	6	4
1	1	2	2	1	1	10	5	5	1	1	1	1	1	1	1	1	1	1	84	28	28	28	7	7	7	7	7	7	7	7	7	7	7	7	169	49	42	36	42	7	7	7	7	7	7	7	1	7	7
2	1	2	2	1	2	23	13	10	2	2	1	4	4	1	1	1	4	3	83	27	28	28	6	7	7	7	7	7	7	7	7	7	7	7	144	35	36	33	40	7	2	7	7	7	6	4	3	6	3
1	1	2	1	2	2	23	12	11	2	2	2	4	2	2	2	2	3	2	72	24	24	24	6	6	6	6	6	6	6	6	6	6	6	6	115	31	28	28	28	5	4	5	5	5	3	5	3	6	4
2	2	2	1	2	2	27	14	13	3	3	2	4	2	2	3	3	2	3	59	19	19	21	5	5	5	5	5	5	5	5	6	4	4	5	114	27	28	29	30	4	3	4	4	4	4	4	3	5	3
2	1	2	2	1	2	23	15	8	2	4	3	4	2	1	1	1	4	1	55	17	18	20	5	3	4	4	4	5	5	5	5	5	5	5	140	38	30	36	36	6	6	6	6	6	6	6	2	6	2
2	2	2	1	2	2	30	14	16	3	3	3	2	3	4	3	2	4	3	51	15	17	19	3	4	5	4	4	5	4	4	5	4	4	5	111	31	29	27	24	4	4	5	5	5	4	4	3	4	4
1	1	2	1	2	1	10	5	5	1	1	1	1	1	1	1	1	1	1	84	28	28	28	7	7	7	7	7	7	7	7	7	7	7	7	151	38	41	36	36	5	6	4	6	5	5	6	6	6	6
2	1	2	1	2	1	12	7	5	1	1	1	3	1	1	1	1	1	1	71	22	24	25	5	5	5	7	6	6	7	6	6	6	6	6	105	26	30	25	24	4	2	3	6	6	4	4	4	5	3
1	1	2	1	1	2	11	5	6	1	1	1	1	1	1	1	1	1	2	84	28	28	28	7	7	7	7	7	7	7	7	7	7	7	7	173	48	41	42	42	7	7	7	7	7	4	7	6	7	6
2	1	2	1	2	2	20	10	10	2	2	2	2	2	2	2	2	2	2	67	21	22	24	5	5	5	5	5	6	6	6	6	6	6	6	111	30	29	24	28	4	4	4	5	4	4	3	4	4	6
1	1	2	2	1	2	16	11	5	3	1	1	5	1	1	1	1	1	1	48	16	16	16	4	4	4	4	4	4	4	4	4	4	4	4	122	27	32	32	31	5	4	4	7	4	5	3	3	5	3
1	1	2	2	1	2	28	14	14	3	3	2	4	2	3	3	3	3	2	65	25	21	19	6	6	6	6	6	5	5	5	5	7	4	4	104	28	28	24	24	4	4	4	4	4	4	4	4	4	4
1	1	2	2	2	1	13	5	8	1	1	1	1	1	1	1	2	2	2	84	28	28	28	7	7	7	7	7	7	7	7	7	7	7	7	173	40	49	42	42	7	1	4	7	7	7	7	7	7	7
2	1	2	1	2	2	10	5	5	1	1	1	1	1	1	1	1	1	1	84	28	28	28	7	7	7	7	7	7	7	7	7	7	7	7	182	49	49	42	42	7	7	7	7	7	7	7	7	7	7
1	1	2	1	1	2	28	18	10	3	4	3	4	4	2	2	2	2	2	48	16	16	16	4	4	4	4	4	4	4	4	4	4	4	4	104	28	28	24	24	4	4	4	4	4	4	4	4	4	4
1	1	2	2	1	2	14	6	8	1	2	1	1	1	1	1	1	3	2	84	28	28	28	7	7	7	7	7	7	7	7	7	7	7	7	158	38	36	42	42	7	5	4	6	6	5	5	3	5	4
1	1	2	2	2	2	22	9	13	2	3	1	1	2	1	1	3	4	4	38	11	16	11	2	5	5	5	2	3	2	3	3	2	3	3	111	30	32	24	25	3	3	5	3	5	5	5	5	5	4
2	1	2	2	1	1	10	5	5	1	1	1	1	1	1	1	1	1	1	82	26	28	28	6	6	7	7	7	7	7	7	7	7	7	7	171	47	40	42	42	6	6	7	7	7	7	7	6	6	7
2	2	2	2	1	2	19	6	13	1	1	1	2	1	1	1	3	4	4	69	22	25	22	5	6	6	7	5	5	5	6	6	6	6	6	112	29	27	30	26	5	3	7	4	3	3	5	5	5	2
2	1	2	2	2	2	38	19	19	3	3	4	5	4	4	4	4	4	3	52	18	17	17	4	4	4	4	5	4	5	5	5	5	4	3	109	30	25	26	28	5	4	5	4	5	4	5	3	6	3
2	1	2	1	2	1	10	5	5	1	1	1	1	1	1	1	1	1	1	49	16	16	17	4	4	4	4	4	4	4	4	4	4	4	5	105	28	28	25	24	4	4	4	4	4	4	4	4	4	4
2	1	2	2	1	2	19	10	9	2	2	2	3	1	1	1	1	3	3	68	22	24	22	6	6	6	6	5	5	5	6	6	5	6	6	105	29	27	23	26	5	4	4	4	4	3	4	4	4	4
2	1	2	2	1	2	10	5	5	1	1	1	1	1	1	1	1	1	1	66	23	22	21	6	6	6	6	6	6	5	5	5	5	5	5	141	36	29	37	39	5	5	6	6	6	3	5	2	6	4
2	1	2	2	1	2	10	5	5	1	1	1	1	1	1	1	1	1	1	84	28	28	28	7	7	7	7	7	7	7	7	7	7	7	7	169	42	43	42	42	7	7	5	7	7	6	5	5	7	4
1	1	2	2	2	2	41	18	23	2	2	4	5	5	5	5	4	5	4	82	26	28	28	5	7	7	7	7	7	7	7	7	7	7	7	131	36	29	34	32	7	5	7	7	5	4	4	1	5	2
2	1	2	2	2	2	10	5	5	1	1	1	1	1	1	1	1	1	1	84	28	28	28	7	7	7	7	7	7	7	7	7	7	7	7	182	49	49	42	42	7	7	7	7	7	7	7	7	7	7
1	1	2	2	1	2	17	9	8	2	2	2	2	1	1	1	2	2	2	65	23	21	21	6	6	5	5	4	5	5	6	6	7	5	5	141	35	32	36	38	5	6	5	4	6	5	6	5	5	4
2	1	2	2	2	1	39	21	18	4	5	4	4	4	4	5	2	4	3	46	11	18	17	2	2	5	4	4	4	4	4	4	3	5	5	81	20	13	29	19	2	7	2	2	1	1	4	1	3	1
2	1	2	1	2	2	17	12	5	2	4	1	4	1	1	1	1	1	1	59	21	19	19	5	6	5	6	5	5	5	4	4	5	4	5	146	36	38	36	36	5	7	5	6	5	6	5	5	6	4
1	1	2	2	1	2	29	17	12	3	4	2	4	4	2	3	2	3	2	51	15	17	19	2	5	4	5	5	5	5	3	5	3	5	4	101	23	28	27	23	2	4	3	5	3	3	3	3	4	3
2	1	2	2	1	2	19	13	6	2	2	2	4	3	1	1	1	1	2	73	28	19	26	7	7	3	4	7	6	6	7	7	7	5	7	104	29	24	30	21	5	2	5	5	3	2	5	2	3	2
2	1	2	1	2	1	17	12	5	3	3	2	2	2	1	1	1	1	1	54	17	16	21	4	4	4	4	4	5	5	5	6	5	3	5	114	30	28	28	28	5	3	5	4	5	4	4	4	5	3
1	1	2	1	2	2	14	9	5	3	3	1	1	1	1	1	1	1	1	61	21	19	21	5	6	5	5	5	5	5	5	5	5	4	6	154	39	44	33	38	5	6	5	6	6	6	6	7	7	6
2	1	2	2	1	2	28	17	11	4	4	4	3	2	2	2	2	2	3	39	12	14	13	3	3	3	3	3	3	3	3	4	3	5	3	111	28	24	33	26	4	5	4	3	4	3	4	3	4	1
2	1	2	2	1	1	16	9	7	1	1	1	5	1	1	1	1	1	3	84	28	28	28	7	7	7	7	7	7	7	7	7	7	7	7	121	30	24	38	29	5	3	4	5	5	1	5	2	5	3
2	1	2	2	1	2	13	8	5	2	2	2	1	1	1	1	1	1	1	84	28	28	28	7	7	7	7	7	7	7	7	7	7	7	7	141	31	36	39	35	6	3	4	3	3	5	6	6	6	5
1	1	2	2	1	2	14	9	5	5	1	1	1	1	1	1	1	1	1	12	4	4	4	1	1	1	1	1	1	1	1	1	1	1	1	104	28	28	24	24	4	4	4	4	4	4	4	4	4	4
2	1	2	1	2	2	32	17	15	3	4	3	4	3	3	3	3	3	3	48	16	16	16	4	4	4	4	4	4	4	4	4	4	4	4	103	28	27	24	24	4	4	4	4	4	4	4	5	4	4
2	1	2	2	1	2	35	22	13	5	5	4	5	3	3	2	2	3	3	71	26	21	24	6	6	5	6	7	5	6	5	6	7	5	7	88	22	24	20	22	4	3	3	3	5	2	3	3	3	1
1	1	2	2	2	2	30	15	15	4	4	2	2	3	2	3	4	3	3	76	24	28	24	6	6	7	7	6	6	6	7	6	6	7	6	133	36	29	33	35	6	6	5	5	6	5	5	3	5	3
1	1	2	2	2	1	30	15	15	3	3	3	3	3	3	3	3	3	3	48	16	16	16	1	7	4	4	4	4	4	4	4	4	4	4	114	27	25	40	22	4	4	4	4	4	4	4	4	7	3
2	1	2	1	2	2	20	10	10	2	2	2	2	2	2	2	2	2	2	60	20	20	20	5	5	5	5	5	5	5	5	5	5	5	5	118	31	29	28	30	5	4	4	5	5	5	5	3	5	3
1	1	2	1	2	1	17	10	7	2	3	2	2	1	1	2	2	1	1	48	16	16	16	4	4	4	4	4	4	4	4	4	4	4	4	104	28	28	24	24	4	4	4	4	4	4	4	4	4	4
2	1	2	2	1	2	10	5	5	1	1	1	1	1	1	1	1	1	1	84	28	28	28	7	7	7	7	7	7	7	7	7	7	7	7	152	37	37	36	42	4	4	4	6	6	6	6	2	6	7
2	1	2	1	2	2	28	16	12	3	4	2	5	2	3	2	1	4	2	48	16	16	16	4	4	4	4	4	4	4	4	4	4	4	4	97	26	23	24	24	4	2	4	3	4	1	4	4	4	2
2	1	2	1	2	1	25	15	10	4	3	2	4	2	2	2	2	2	2	81	28	25	28	7	7	6	7	7	7	7	6	7	7	6	7	126	32	29	31	34	6	4	3	6	6	2	4	2	6	4
2	1	2	2	1	1	10	5	5	1	1	1	1	1	1	1	1	1	1	84	28	28	28	7	7	7	7	7	7	7	7	7	7	7	7	152	43	31	36	42	7	7	7	7	7	7	7	1	7	1
2	1	2	2	1	2	26	13	13	3	1	4	3	2	1	1	4	4	3	55	18	15	22	4	6	4	5	4	4	6	2	6	4	4	6	95	24	26	22	23	4	3	4	4	3	4	4	2	4	2
2	1	2	2	2	2	21	16	5	3	2	5	4	2	1	1	1	1	1	80	28	26	26	7	7	7	7	7	7	7	7	6	7	5	6	113	32	19	33	29	5	6	4	3	4	2	4	1	5	4
2	1	2	2	1	2	25	14	11	3	2	3	2	4	3	2	2	2	2	60	21	19	20	5	6	5	4	5	5	5	5	5	5	5	5	115	33	30	29	23	4	7	6	4	4	5	5	3	5	2
2	1	2	2	2	1	12	5	7	1	1	1	1	1	1	1	1	1	3	72	24	24	24	6	6	6	6	6	6	6	6	6	6	6	6	145	39	34	36	36	6	5	5	6	6	6	6	2	6	6
1	1	2	1	2	2	17	9	8	1	2	2	2	2	2	1	1	1	3	48	16	16	16	4	4	4	4	4	4	4	4	4	4	4	4	104	28	28	24	24	4	4	4	4	4	4	4	4	4	4
2	1	2	1	1	2	23	15	8	3	4	2	4	2	2	1	1	2	2	68	23	22	23	6	6	6	6	6	6	6	5	6	5	5	5	126	35	33	28	30	6	5	5	5	5	5	5	4	6	4
2	1	2	2	2	1	15	10	5	2	2	2	3	1	1	1	1	1	1	84	28	28	28	7	7	7	7	7	7	7	7	7	7	7	7	128	34	33	31	30	5	6	4	6	5	5	5	3	5	4
2	1	2	2	2	1	16	11	5	3	2	1	3	2	1	1	1	1	1	64	22	22	20	6	6	6	6	4	4	4	4	6	6	6	6	139	38	37	31	33	5	4	6	6	6	6	6	6	6	6
1	1	2	2	1	1	15	5	10	1	1	1	1	1	1	1	1	4	3	82	28	26	28	7	7	7	7	7	7	7	6	7	7	6	7	148	40	35	37	36	7	5	6	5	6	5	6	4	5	5
2	1	2	2	2	2	11	6	5	2	1	1	1	1	1	1	1	1	1	84	28	28	28	7	7	7	7	7	7	7	7	7	7	7	7	146	33	33	40	40	7	6	4	3	4	3	4	3	6	4
1	1	2	2	1	2	10	5	5	1	1	1	1	1	1	1	1	1	1	84	28	28	28	7	7	7	7	7	7	7	7	7	7	7	7	161	43	45	38	35	7	7	5	6	6	6	6	7	6	6
2	1	2	2	1	1	10	5	5	1	1	1	1	1	1	1	1	1	1	84	28	28	28	7	7	7	7	7	7	7	7	7	7	7	7	167	45	42	40	40	6	6	6	6	7	6	6	6	6	7
2	1	2	2	1	2	20	10	10	2	2	2	2	2	2	2	2	2	2	63	22	21	20	6	6	6	5	5	5	5	5	5	5	5	5	153	35	36	40	42	5	6	4	5	5	5	5	5	5	5
1	1	2	2	1	2	10	5	5	1	1	1	1	1	1	1	1	1	1	84	28	28	28	7	7	7	7	7	7	7	7	7	7	7	7	155	45	38	37	35	7	5	7	6	7	7	7	1	7	5
1	1	2	2	1	2	30	18	12	4	4	4	3	3	4	2	1	3	2	53	18	17	18	5	5	4	5	4	4	5	4	5	4	4	4	101	24	28	24	25	4	4	4	4	4	4	3	4	4	3
2	1	2	2	2	1	20	9	11	2	2	2	2	1	3	1	2	3	2	66	23	20	23	5	6	6	6	6	6	6	4	6	6	4	5	142	35	42	33	32	5	6	4	6	5	7	5	6	5	5
2	1	2	1	2	1	12	7	5	1	1	1	3	1	1	1	1	1	1	57	25	7	25	7	7	1	1	7	7	7	1	7	4	4	4	107	31	28	24	24	4	4	4	4	4	4	4	4	4	7
1	1	2	2	1	1	31	15	16	2	4	3	4	2	2	2	4	4	4	48	17	15	16	4	5	4	4	4	4	4	3	5	4	4	3	99	27	23	28	21	4	3	5	3	3	3	4	3	3	3
2	1	2	2	1	2	21	11	10	3	2	2	2	2	2	1	2	4	1	44	13	20	11	3	3	5	5	3	2	2	5	4	4	5	3	118	32	30	29	27	4	6	5	5	5	5	4	3	5	5
2	1	2	2	2	2	25	15	10	3	2	4	3	3	2	2	2	2	2	79	26	27	26	7	5	7	7	7	7	7	7	7	7	6	5	141	35	32	35	39	5	4	5	6	6	5	6	2	5	4
2	1	2	1	2	1	14	9	5	1	1	1	5	1	1	1	1	1	1	48	16	16	16	4	4	4	4	4	4	4	4	4	4	4	4	104	28	28	24	24	4	4	4	4	4	4	4	4	4	4
2	2	2	1	2	1	15	7	8	1	1	1	3	1	1	1	1	3	2	84	28	28	28	7	7	7	7	7	7	7	7	7	7	7	7	121	32	24	29	36	5	5	3	6	4	3	4	2	3	7
1	1	2	1	2	2	32	19	13	4	4	4	4	3	2	3	3	2	3	60	17	22	21	3	5	5	5	4	4	5	6	6	5	6	6	127	37	31	31	28	5	6	6	7	6	6	5	3	4	3
2	1	2	2	1	1	21	11	10	2	2	2	3	2	2	2	2	2	2	59	20	19	20	5	5	5	5	5	5	5	5	5	5	4	5	119	30	29	31	29	5	3	5	5	4	3	5	3	5	3
2	1	2	1	1	1	11	5	6	1	1	1	1	1	1	1	1	1	2	72	24	24	24	6	6	6	6	6	6	6	6	6	6	6	6	150	40	36	40	34	6	6	6	6	6	6	6	5	6	4
1	1	2	2	2	2	10	5	5	1	1	1	1	1	1	1	1	1	1	63	20	15	28	4	5	4	4	4	7	7	3	7	7	4	7	141	31	43	33	34	5	3	4	7	6	6	4	7	5	7
2	1	2	2	2	2	13	8	5	2	2	1	2	1	1	1	1	1	1	69	24	22	23	6	6	6	6	6	6	6	5	6	6	5	5	136	35	34	34	33	5	6	4	6	5	2	5	5	5	5
2	1	2	2	1	2	10	5	5	1	1	1	1	1	1	1	1	1	1	84	28	28	28	7	7	7	7	7	7	7	7	7	7	7	7	151	41	38	37	35	7	7	4	7	5	7	7	6	7	6
2	1	2	2	2	2	13	8	5	1	1	1	4	1	1	1	1	1	1	82	28	27	27	7	7	7	7	7	7	6	6	7	7	7	7	140	34	25	39	42	7	2	6	6	7	2	4	2	5	3
2	1	2	1	1	1	17	11	6	1	2	3	3	2	1	1	2	1	1	48	16	16	16	4	4	4	4	4	4	4	4	4	4	4	4	104	31	28	24	21	4	4	4	4	4	4	4	4	4	7
1	1	2	1	2	1	26	14	12	3	3	2	3	3	2	2	2	4	2	53	19	15	19	4	5	4	4	5	5	5	4	5	5	3	4	120	29	33	31	27	4	5	4	5	4	5	4	4	5	3
2	1	2	2	2	2	13	8	5	2	2	2	1	1	1	1	1	1	1	67	25	24	18	7	7	6	6	6	4	3	6	5	5	6	6	125	36	26	29	34	4	3	5	6	6	2	6	2	6	6
2	1	2	2	1	1	13	5	8	1	1	1	1	1	1	1	1	1	4	81	25	28	28	7	4	7	7	7	7	7	7	7	7	7	7	171	47	43	41	40	7	7	7	7	7	7	7	6	7	6
1	1	2	1	2	2	15	9	6	1	1	2	3	2	1	1	1	2	1	59	18	18	23	4	4	4	4	4	5	6	4	6	6	6	6	103	27	24	25	27	5	3	4	4	4	4	3	3	4	4
1	1	2	1	2	2	17	9	8	2	2	1	2	2	1	1	1	3	2	48	16	16	16	4	4	4	4	4	4	4	4	4	4	4	4	114	30	33	24	27	4	6	4	4	4	6	4	5	4	4
2	1	2	2	1	2	13	6	7	1	1	1	2	1	1	1	1	3	1	52	21	12	19	5	6	3	3	5	4	5	3	5	5	3	5	97	30	23	22	22	5	6	4	4	4	3	3	2	4	3
1	1	2	1	2	2	13	8	5	1	1	1	4	1	1	1	1	1	1	82	28	28	26	7	7	7	7	7	7	5	7	7	7	7	7	162	43	36	42	41	4	7	5	7	7	6	6	4	6	7
2	1	2	2	2	2	15	9	6	2	1	2	2	2	1	1	1	2	1	61	21	18	22	6	5	4	4	4	5	5	5	6	6	5	6	107	31	28	26	22	4	2	5	5	6	2	4	3	4	5
1	1	2	2	1	1	33	17	16	3	3	3	4	4	3	4	3	3	3	56	21	15	20	5	6	4	4	5	5	5	4	5	5	3	5	122	35	28	30	29	4	6	5	5	6	3	5	3	5	2
1	1	2	1	2	2	11	6	5	1	1	1	2	1	1	1	1	1	1	52	18	18	16	4	4	4	4	4	4	4	4	4	6	6	4	112	32	31	24	25	4	6	4	4	6	4	4	4	4	4
1	1	2	1	2	2	10	5	5	1	1	1	1	1	1	1	1	1	1	84	28	28	28	7	7	7	7	7	7	7	7	7	7	7	7	169	47	44	41	37	7	7	7	7	7	7	7	5	7	5
1	1	2	2	2	1	10	5	5	1	1	1	1	1	1	1	1	1	1	81	28	25	28	7	7	6	7	7	7	7	6	7	7	6	7	118	29	31	30	28	6	3	4	5	3	5	5	3	5	3
1	1	2	2	2	2	14	9	5	1	1	1	4	2	1	1	1	1	1	60	20	20	20	5	5	5	5	5	5	5	5	5	5	5	5	133	35	37	31	30	5	5	5	6	6	6	5	5	5	4
2	1	2	2	2	2	16	9	7	2	1	1	3	2	2	2	1	1	1	68	22	24	22	4	6	6	6	6	6	5	5	5	6	7	6	126	35	26	37	28	6	4	6	3	5	3	6	3	6	5
2	1	2	1	2	2	21	15	6	3	2	3	4	3	2	1	1	1	1	59	21	18	20	5	5	4	5	5	6	3	3	6	6	6	5	85	23	19	26	17	4	3	2	2	4	3	3	2	4	2
2	1	2	1	2	2	25	14	11	3	2	3	4	2	2	2	3	2	2	74	24	26	24	6	6	6	7	6	6	6	7	6	6	6	6	135	37	32	30	36	6	6	5	6	5	6	5	3	6	5
2	1	2	1	2	2	10	5	5	1	1	1	1	1	1	1	1	1	1	67	25	22	20	7	7	7	6	6	4	4	4	6	5	5	6	128	28	32	36	32	5	4	3	5	4	5	4	3	4	3
2	1	2	2	1	2	23	13	10	3	2	2	4	2	2	2	2	2	2	60	19	18	23	5	5	5	5	5	6	6	5	6	4	3	5	123	32	31	31	29	4	6	4	5	5	5	4	5	4	4
1	1	2	1	2	2	26	15	11	4	3	2	4	2	2	2	2	2	3	58	19	19	20	5	5	5	5	4	5	4	4	6	5	5	5	109	30	22	31	26	4	4	3	3	5	4	4	2	4	5
1	1	2	1	2	2	27	13	14	3	3	1	4	2	3	3	3	3	2	34	9	13	12	2	2	3	3	2	3	3	3	3	3	4	3	83	16	26	23	18	1	4	1	5	2	3	2	3	2	1
2	1	2	1	2	2	16	11	5	1	3	3	2	2	1	1	1	1	1	80	27	25	28	7	7	7	6	7	7	7	6	7	6	6	7	129	34	34	26	35	5	4	4	5	4	6	6	4	5	4
2	1	2	1	2	1	12	7	5	3	1	1	1	1	1	1	1	1	1	77	28	24	25	7	7	5	5	7	5	6	7	7	7	7	7	164	38	46	38	42	5	7	5	7	5	7	3	7	4	6
2	1	2	1	2	2	22	12	10	2	2	3	3	2	2	2	2	2	2	53	20	10	23	5	5	2	2	5	6	6	2	6	5	4	5	75	18	20	16	21	2	3	3	3	2	3	3	3	3	3
1	1	2	1	2	2	14	5	9	1	1	1	1	1	1	1	1	4	2	78	28	23	27	7	7	6	7	7	7	7	6	7	7	4	6	140	36	33	38	33	4	1	6	5	7	5	5	5	2	6
2	1	2	2	1	1	11	5	6	1	1	1	1	1	1	1	1	2	1	84	28	28	28	7	7	7	7	7	7	7	7	7	7	7	7	175	49	42	42	42	7	7	7	7	7	7	7	5	6	7
2	1	2	2	2	2	28	16	12	4	4	2	4	2	2	2	3	3	2	72	24	24	24	6	6	6	6	6	6	6	6	6	6	6	6	65	15	20	17	13	3	2	2	4	1	1	3	3	3	2
2	1	2	2	1	2	24	16	8	3	4	3	4	2	1	1	1	4	1	72	24	24	24	5	6	6	6	6	6	6	6	6	7	6	6	134	30	31	42	31	5	1	5	6	4	6	5	2	5	5
2	1	2	1	1	2	17	12	5	3	1	3	3	2	1	1	1	1	1	67	20	28	19	5	5	7	7	5	5	5	7	5	5	7	4	105	24	19	31	31	4	2	5	4	5	2	5	3	1	2
1	1	2	2	1	2	21	12	9	4	2	2	2	2	1	1	1	4	2	26	6	12	8	1	1	2	6	2	2	2	2	2	2	2	2	130	36	42	26	26	4	5	7	6	6	6	6	6	6	2
1	1	2	1	2	2	26	12	14	1	1	1	5	4	3	4	1	4	2	84	28	28	28	7	7	7	7	7	7	7	7	7	7	7	7	149	43	35	42	29	7	7	7	7	7	7	7	1	7	1
2	1	2	1	2	2	19	10	9	1	1	3	4	1	1	1	1	2	4	34	15	6	13	2	7	1	1	3	3	2	2	4	3	2	4	74	17	19	22	16	3	3	1	3	2	2	4	3	3	2
1	1	2	1	2	2	21	11	10	2	2	3	2	2	2	2	2	2	2	55	17	20	18	3	4	5	5	5	4	4	5	5	5	5	5	118	29	33	28	28	3	5	4	5	4	4	3	4	5	5
2	1	2	1	1	2	17	12	5	3	3	2	2	2	1	1	1	1	1	72	24	24	24	6	6	6	6	6	6	6	6	6	6	6	6	143	36	35	36	36	6	3	5	6	6	3	6	5	6	5
2	1	2	1	2	2	39	19	20	3	4	4	4	4	4	4	4	4	4	50	15	15	20	4	3	3	5	2	4	5	3	6	6	4	5	105	30	21	28	26	5	4	5	4	5	2	5	2	5	3
1	1	2	1	2	2	21	13	8	3	3	2	4	1	1	1	1	2	3	58	20	20	18	4	5	5	6	5	5	5	3	5	6	6	3	118	34	23	32	29	6	7	5	4	6	4	4	2	5	2
1	1	2	2	1	2	12	7	5	1	1	2	2	1	1	1	1	1	1	84	28	28	28	7	7	7	7	7	7	7	7	7	7	7	7	139	40	30	35	34	7	3	7	7	7	3	6	3	7	3
2	1	2	2	2	2	15	8	7	2	1	1	3	1	1	1	1	3	1	54	19	15	20	5	5	4	4	4	5	5	4	6	5	3	4	120	29	29	38	24	4	4	4	4	4	4	4	4	5	4
1	2	2	2	1	2	15	9	6	2	2	2	2	1	1	1	1	1	2	64	18	27	19	4	4	7	7	5	5	5	6	5	5	7	4	118	29	26	32	31	4	5	4	5	5	3	5	3	4	4
2	2	2	1	2	2	15	9	6	2	3	1	2	1	1	2	1	1	1	47	15	16	16	1	5	3	4	4	5	1	5	4	5	4	6	120	29	27	37	27	3	5	3	5	4	3	4	3	5	5
2	1	2	2	2	2	24	14	10	2	4	2	4	2	2	2	2	2	2	48	16	16	16	4	4	4	4	4	4	4	4	4	4	4	4	71	17	16	19	19	2	2	3	3	3	3	3	2	2	2
2	1	2	1	2	2	20	11	9	2	2	3	2	2	1	1	1	3	3	74	24	24	26	5	6	5	7	7	7	7	6	6	6	6	6	119	31	29	29	30	5	4	4	4	4	3	5	4	5	4
1	1	2	1	1	2	26	20	6	3	4	4	5	4	1	1	1	2	1	75	26	25	24	6	7	7	7	6	6	6	6	7	7	5	5	133	33	35	32	33	5	3	4	6	5	6	5	6	5	6
2	1	2	1	1	1	15	8	7	1	1	1	4	1	1	1	1	2	2	71	26	21	24	7	7	6	6	6	6	6	5	6	6	4	6	133	35	31	32	35	5	6	4	5	5	5	5	3	5	4
2	1	2	2	2	1	17	12	5	3	2	2	3	2	1	1	1	1	1	65	23	18	24	6	6	4	4	5	6	6	6	6	6	4	6	133	30	38	32	33	5	4	4	6	5	6	4	5	5	4
1	1	2	2	2	2	10	5	5	1	1	1	1	1	1	1	1	1	1	67	20	28	19	5	5	7	7	5	5	4	7	5	5	7	5	144	36	37	37	34	5	5	5	5	5	5	5	6	5	6
2	1	2	1	2	1	30	16	14	3	3	4	4	2	2	2	4	2	4	84	28	28	28	7	7	7	7	7	7	7	7	7	7	7	7	172	47	42	41	42	7	7	5	7	7	7	7	5	7	7
2	1	2	2	2	2	22	12	10	3	2	3	2	2	2	2	2	2	2	55	19	18	18	5	5	4	4	4	4	4	5	5	5	5	5	102	26	25	24	27	4	3	4	3	3	3	3	4	4	5
2	1	2	2	1	2	20	10	10	2	2	2	2	2	2	2	2	2	2	72	24	24	24	6	6	6	6	6	6	6	6	6	6	6	6	111	28	25	29	29	4	3	4	5	4	3	4	3	3	4
2	1	2	1	2	2	25	12	13	3	3	2	2	2	2	2	2	4	3	46	15	18	13	4	3	5	5	4	3	3	4	4	4	4	3	106	33	23	29	21	4	3	7	4	6	2	4	3	3	3
2	1	2	2	2	2	26	16	10	3	3	4	3	3	2	2	2	2	2	69	24	22	23	6	6	6	6	6	6	5	5	6	6	5	6	81	20	19	22	20	4	2	3	3	3	2	2	2	3	3
2	1	2	2	2	2	19	10	9	2	2	1	4	1	1	2	1	1	4	38	11	19	8	3	2	5	5	1	1	1	3	5	5	6	1	127	32	32	37	26	5	3	5	7	6	3	5	3	5	2
1	1	2	1	2	2	13	7	6	1	3	1	1	1	1	1	1	1	2	83	27	28	28	6	7	7	7	7	7	7	7	7	7	7	7	132	30	38	32	32	4	4	5	6	6	5	4	6	4	6
1	1	2	1	2	2	19	9	10	2	2	1	2	2	2	2	2	2	2	48	16	16	16	4	4	4	4	4	4	4	4	4	4	4	4	104	28	28	24	24	4	4	4	4	4	4	4	4	4	4
2	1	2	1	2	1	16	9	7	3	1	1	3	1	1	1	1	1	3	68	22	24	22	4	6	6	6	6	5	5	6	6	6	6	6	127	33	32	30	32	4	5	4	4	4	6	5	4	4	6
2	1	2	2	2	2	24	12	12	1	2	3	3	3	1	1	2	4	4	64	23	21	20	6	6	5	5	5	5	5	5	5	6	6	5	129	31	33	35	30	5	4	4	5	5	4	5	3	5	3
2	1	2	1	2	1	16	10	6	4	1	2	1	2	1	1	1	2	1	84	28	28	28	7	7	7	7	7	7	7	7	7	7	7	7	152	43	35	38	36	6	6	6	5	5	3	6	4	7	7
2	1	2	1	2	2	13	8	5	1	1	3	2	1	1	1	1	1	1	63	22	25	16	6	4	5	6	5	4	4	7	4	7	7	4	127	33	32	26	36	5	7	4	5	3	6	5	5	5	7
1	1	2	2	2	2	22	12	10	3	2	2	3	2	2	2	2	2	2	41	13	15	13	3	3	3	3	3	3	4	3	3	4	6	3	114	28	32	29	25	3	6	3	5	5	3	3	5	5	2
1	1	2	2	1	2	27	22	5	3	5	5	5	4	1	1	1	1	1	41	18	14	9	1	7	5	5	4	1	1	1	6	6	3	1	91	28	19	29	15	1	7	4	1	6	1	2	1	4	1
1	1	2	1	1	2	14	5	9	1	1	1	1	1	1	1	1	3	3	26	4	12	10	1	1	3	2	1	1	1	3	4	1	4	4	126	33	34	39	20	1	4	7	7	7	4	6	3	7	4
1	1	2	2	2	2	22	13	9	2	3	4	2	2	2	2	1	2	2	81	26	27	28	6	6	7	6	7	7	7	7	7	7	7	7	143	37	38	32	36	6	7	4	7	6	6	4	5	5	6
2	1	2	2	2	2	21	11	10	3	2	2	2	2	2	2	2	2	2	83	27	28	28	6	7	7	7	7	7	7	7	7	7	7	7	146	35	38	35	38	7	5	4	5	6	6	4	6	6	6
2	1	2	2	2	2	11	6	5	1	1	1	2	1	1	1	1	1	1	82	28	26	28	7	7	7	7	7	7	7	7	7	7	5	7	152	38	33	40	41	5	6	5	6	6	6	6	6	5	7
1	1	2	2	1	1	21	12	9	3	4	1	3	1	1	1	1	3	3	67	24	22	21	6	6	5	6	6	5	5	5	6	6	6	5	148	33	40	37	38	4	3	4	6	5	6	5	7	5	6
2	1	2	1	2	2	19	9	10	2	1	2	2	2	2	2	2	2	2	48	16	16	16	4	4	4	4	4	4	4	4	4	4	4	4	105	28	29	24	24	4	4	4	4	4	4	4	4	5	4
2	1	2	1	2	2	11	6	5	1	1	1	2	1	1	1	1	1	1	80	28	27	25	7	7	7	7	7	6	6	7	7	7	6	6	134	34	34	31	35	7	4	4	5	5	5	5	3	7	4
2	1	2	1	2	2	24	13	11	3	3	2	3	2	2	2	2	3	2	37	12	13	12	3	3	3	3	3	3	3	3	3	3	4	3	72	15	20	18	19	3	2	2	3	2	3	2	2	3	2
2	1	2	2	1	2	15	10	5	3	2	1	3	1	1	1	1	1	1	61	26	20	15	7	7	5	5	5	5	5	5	2	7	5	3	99	25	25	26	23	4	2	5	3	4	4	4	3	4	4
2	1	2	2	2	2	16	8	8	1	1	1	4	1	1	1	2	3	1	53	18	19	16	5	5	5	5	3	3	3	5	5	5	4	5	82	21	17	23	21	4	2	5	3	1	1	4	1	4	3
2	1	2	1	2	1	24	14	10	3	3	2	4	2	2	2	2	2	2	58	20	16	22	5	6	4	4	4	5	5	4	5	5	4	7	103	24	26	26	27	4	2	4	4	4	3	4	3	4	2
2	1	2	1	2	2	23	13	10	4	2	2	3	2	1	1	1	3	4	55	19	17	19	5	4	5	5	5	6	4	3	5	5	4	4	120	31	32	26	31	4	6	5	5	4	5	4	3	4	3
2	1	2	2	2	1	10	5	5	1	1	1	1	1	1	1	1	1	1	84	28	28	28	7	7	7	7	7	7	7	7	7	7	7	7	168	46	45	41	36	6	6	6	7	7	6	7	6	6	7
1	1	2	2	2	2	17	9	8	1	5	1	1	1	1	1	1	4	1	63	19	23	21	4	4	5	6	6	5	5	6	6	5	6	5	134	35	33	32	34	5	4	6	6	6	6	6	2	6	2
2	1	2	2	2	2	15	7	8	1	1	1	3	1	1	1	1	1	4	78	28	25	25	7	7	4	7	7	4	7	7	7	7	7	7	122	35	19	37	31	7	2	6	4	6	2	5	6	1	5
1	1	2	2	2	1	22	9	13	2	2	1	2	2	2	2	2	3	4	48	17	16	15	4	5	4	5	3	2	3	3	5	5	4	5	107	24	27	30	26	4	3	3	5	3	3	3	5	3	5
2	1	2	1	2	2	10	5	5	1	1	1	1	1	1	1	1	1	1	73	24	26	23	6	6	7	7	6	6	6	6	6	6	6	5	129	32	36	32	29	5	5	4	5	4	5	4	5	5	5
1	1	2	1	2	2	18	9	9	1	1	1	5	1	1	1	1	5	1	55	19	18	18	5	5	5	5	5	5	5	4	4	4	4	4	121	32	26	32	31	4	5	5	7	7	4	3	3	5	3
1	1	2	2	1	2	30	15	15	3	4	2	3	3	3	3	3	3	3	58	19	19	20	5	5	5	5	5	5	5	5	5	4	4	5	103	29	29	24	21	4	5	4	4	4	4	4	5	4	4
2	1	2	1	2	2	25	16	9	3	4	3	3	3	3	2	2	1	1	84	28	28	28	7	7	7	7	7	7	7	7	7	7	7	7	112	35	26	25	26	6	7	4	4	4	2	5	3	5	5
1	1	2	2	1	2	20	10	10	2	2	2	2	2	2	2	2	2	2	74	24	26	24	6	6	7	7	6	6	6	6	6	6	6	6	156	42	44	34	36	5	6	6	7	7	6	6	6	6	6
1	1	2	2	1	2	33	17	16	5	3	4	3	2	3	2	4	4	3	52	21	15	16	5	5	3	4	4	3	4	3	4	7	5	5	106	22	22	32	30	4	3	3	3	3	3	3	3	4	5
2	1	2	2	1	1	14	8	6	1	2	1	3	1	1	1	1	1	2	79	25	28	26	6	6	7	7	6	6	6	7	7	7	7	7	175	47	46	41	41	7	6	6	7	7	7	7	6	7	7
2	1	2	1	2	1	23	11	12	3	2	2	3	1	2	2	2	4	2	53	21	14	18	4	5	4	3	6	4	4	3	5	6	4	5	128	28	32	34	34	4	4	5	5	3	3	3	5	4	4
2	1	2	2	1	2	14	7	7	2	1	1	2	1	1	1	1	2	2	81	26	27	28	6	7	7	6	7	7	7	7	7	6	7	7	151	38	40	34	39	5	6	4	7	5	7	5	5	4	7
2	1	2	1	2	2	25	13	12	3	3	2	3	2	4	2	2	2	2	65	21	16	28	2	7	5	4	5	7	7	2	7	7	5	7	100	19	29	25	27	3	2	1	6	3	3	4	1	4	3
1	1	2	2	2	2	23	13	10	3	2	2	4	2	2	2	2	2	2	62	21	21	20	6	5	6	5	5	5	5	5	5	5	5	5	75	16	14	19	26	4	2	2	2	2	2	2	2	2	2
2	1	2	2	1	1	10	5	5	1	1	1	1	1	1	1	1	1	1	78	25	26	27	7	7	7	5	4	7	6	7	7	7	7	7	115	30	27	30	28	7	2	7	5	3	2	5	3	4	4
1	1	2	1	2	2	10	5	5	1	1	1	1	1	1	1	1	1	1	54	18	18	18	3	5	5	4	4	4	4	5	4	6	4	6	144	35	36	35	38	4	6	6	6	6	6	6	6	7	4
2	1	2	1	2	1	18	10	8	3	1	2	3	1	1	1	1	3	2	67	22	22	23	6	5	5	5	5	5	6	6	6	6	6	6	134	35	34	31	34	6	4	6	6	7	6	3	2	7	3
1	1	2	1	2	2	19	10	9	2	2	2	2	2	2	2	2	2	1	52	19	16	17	5	5	4	4	4	4	4	4	5	5	4	4	106	26	28	25	27	4	6	2	5	3	3	3	3	5	4
1	1	2	1	2	2	12	7	5	1	1	1	2	2	1	1	1	1	1	82	26	28	28	5	7	7	7	7	7	7	7	7	7	7	7	122	32	31	29	30	6	5	5	5	4	5	4	4	6	3
1	1	2	2	1	1	28	14	14	4	2	2	4	2	2	2	2	4	4	44	14	10	20	5	2	2	2	2	5	5	3	5	5	3	5	110	29	16	30	35	5	2	4	2	5	2	4	2	3	4
1	1	2	2	1	2	17	6	11	1	1	1	1	2	1	2	2	4	2	64	23	18	23	5	6	4	5	5	5	6	4	6	7	5	6	125	35	26	28	36	6	6	4	5	4	2	5	3	4	4
1	1	2	1	2	1	13	6	7	1	1	1	2	1	1	1	1	1	3	42	14	12	16	4	3	2	3	3	4	4	3	4	4	4	4	117	32	27	29	29	5	5	5	5	5	4	5	3	3	3
2	1	2	1	2	1	25	13	12	3	2	2	4	2	2	2	3	3	2	72	24	24	24	6	6	6	6	6	6	6	6	6	6	6	6	131	35	30	30	36	5	6	5	5	5	5	5	3	5	4
2	1	2	2	2	2	26	17	9	4	3	3	4	3	2	2	1	2	2	61	20	17	24	5	5	4	5	5	6	6	5	7	5	3	5	105	29	25	27	24	5	3	4	3	5	3	4	3	4	3
2	1	2	1	2	1	10	5	5	1	1	1	1	1	1	1	1	1	1	81	27	27	27	6	7	7	7	7	7	7	7	7	7	6	6	159	42	42	34	41	6	6	6	6	6	6	6	6	6	6
2	1	2	2	1	2	13	7	6	1	1	1	3	1	1	1	1	1	2	84	28	28	28	7	7	7	7	7	7	7	7	7	7	7	7	163	45	41	38	39	6	7	7	7	7	7	6	4	7	6
2	1	2	2	1	2	27	13	14	2	2	3	4	2	3	2	2	4	3	62	21	21	20	6	5	5	6	5	5	5	5	6	5	5	4	131	37	34	30	30	5	6	5	6	6	5	5	4	5	5
2	1	2	1	2	1	13	7	6	1	1	2	2	1	1	1	1	2	1	69	27	16	26	6	7	3	4	7	6	6	4	7	7	5	7	161	43	42	36	40	6	6	5	6	7	7	6	4	7	7
2	1	2	2	1	2	16	6	10	1	1	1	2	1	1	1	1	4	3	43	14	14	15	3	2	2	3	4	2	3	5	5	5	4	5	116	29	33	29	25	3	6	4	5	4	3	4	3	6	4
2	1	2	1	2	2	19	9	10	2	2	2	2	1	2	2	2	2	2	58	16	23	19	4	4	6	6	3	5	5	6	4	5	5	5	107	26	26	29	26	4	3	3	3	3	4	4	5	4	5
2	1	2	1	2	2	28	17	11	4	3	3	4	3	2	2	2	2	3	55	18	18	19	4	4	4	4	5	5	4	5	5	5	5	5	113	29	30	24	30	4	5	4	5	4	5	4	4	4	4
2	1	2	2	1	2	17	10	7	1	2	3	2	2	2	2	1	1	1	71	24	23	24	6	6	6	6	6	6	6	5	6	6	6	6	125	35	30	31	29	6	6	5	5	6	4	4	4	5	4
2	1	2	2	1	2	26	11	15	2	2	2	4	1	3	3	2	3	4	58	21	22	15	5	6	6	6	5	3	3	5	4	5	5	5	111	27	27	30	27	4	4	3	5	5	5	3	2	5	3
1	1	2	2	2	2	10	5	5	1	1	1	1	1	1	1	1	1	1	84	28	28	28	7	7	7	7	7	7	7	7	7	7	7	7	171	47	43	39	42	7	7	7	7	7	7	7	5	6	5
2	1	2	2	2	1	28	14	14	4	3	2	4	1	1	1	4	4	4	57	23	8	26	5	5	2	3	6	6	6	1	7	7	2	7	128	35	21	36	36	7	3	5	3	6	3	6	2	5	3
2	1	2	2	2	2	19	10	9	2	2	1	3	2	2	2	1	1	3	69	19	25	25	5	3	7	6	5	6	6	5	6	6	7	7	138	37	34	34	33	5	6	6	5	7	6	5	5	5	4
2	1	2	2	1	2	20	10	10	3	2	1	2	2	1	1	2	3	3	60	20	20	20	5	5	5	5	5	5	5	5	5	5	5	5	127	30	38	29	30	5	3	5	5	5	5	5	6	5	4
2	1	2	2	1	2	19	8	11	1	1	1	4	1	1	1	1	4	4	81	26	27	28	6	6	6	7	7	7	7	7	7	7	7	7	96	25	23	21	27	5	3	5	6	3	3	4	2	3	2
1	1	2	1	2	2	15	10	5	5	1	1	2	1	1	1	1	1	1	84	28	28	28	7	7	7	7	7	7	7	7	7	7	7	7	150	36	35	39	40	4	6	4	6	4	5	5	3	3	6
1	1	2	2	2	2	21	12	9	2	2	2	4	2	1	1	1	2	4	60	27	13	20	7	7	6	5	6	6	1	1	6	7	1	7	86	22	20	28	16	4	3	5	5	2	2	4	2	5	3
2	1	2	1	2	1	20	11	9	2	3	2	2	2	2	2	1	2	2	81	28	27	26	7	7	7	7	7	6	6	6	7	7	7	7	143	36	35	36	36	6	6	4	4	5	4	4	6	5	6
1	1	2	2	2	1	10	5	5	1	1	1	1	1	1	1	1	1	1	48	16	16	16	4	4	4	4	4	4	4	4	4	4	4	4	104	28	28	24	24	4	4	4	4	4	4	4	4	4	4
2	1	2	2	1	2	27	14	13	2	4	3	3	2	2	2	4	2	3	60	18	21	21	4	5	5	6	4	4	6	5	5	5	5	6	126	32	26	34	34	6	4	4	4	3	3	5	3	5	5
2	1	2	1	2	2	25	15	10	3	2	4	4	2	2	2	2	2	2	59	20	20	19	5	5	5	5	5	5	5	5	5	5	5	4	107	27	29	26	25	4	5	3	5	3	4	4	4	4	4
2	1	2	1	2	2	10	5	5	1	1	1	1	1	1	1	1	1	1	71	22	25	24	4	5	6	6	6	6	6	6	6	7	7	6	146	39	37	36	34	6	6	6	6	6	6	6	5	6	5
2	1	2	2	1	2	11	6	5	1	1	1	2	1	1	1	1	1	1	77	25	28	24	6	6	7	7	7	6	6	7	6	6	7	6	150	38	33	41	38	6	4	6	4	5	3	7	3	7	5
2	1	2	2	2	2	14	9	5	3	2	1	2	1	1	1	1	1	1	61	22	19	20	6	6	3	6	4	4	4	5	6	6	5	6	115	29	23	29	34	4	3	2	3	3	1	5	3	5	7
2	1	2	2	1	2	22	11	11	2	2	2	4	1	1	1	1	4	4	45	16	18	11	5	4	4	5	2	2	2	3	5	5	6	2	104	28	22	30	24	4	3	3	3	3	2	4	3	3	5
2	1	2	1	1	2	23	13	10	2	3	4	3	1	1	1	4	3	1	72	24	24	24	6	6	6	6	6	6	6	6	6	6	6	6	129	32	29	35	33	5	5	4	5	4	3	5	4	5	4
2	1	2	1	2	2	13	7	6	3	1	1	1	1	2	1	1	1	1	83	28	27	28	7	7	6	7	7	7	7	7	7	7	7	7	139	31	37	35	36	6	4	4	6	5	7	5	4	6	4
1	1	2	2	2	2	28	14	14	2	4	2	4	2	1	1	4	4	4	54	17	18	19	6	3	5	5	3	4	5	4	5	5	4	5	118	30	34	34	20	5	5	5	5	4	5	4	5	5	3
2	1	2	1	2	2	21	10	11	2	2	2	2	2	2	2	2	3	2	65	22	19	24	6	6	6	6	4	6	6	4	6	6	3	6	127	34	30	31	32	5	4	5	5	5	3	5	3	5	5
2	1	2	2	1	2	29	13	16	2	2	3	4	2	2	2	4	4	4	61	23	13	25	6	6	3	5	5	7	6	2	6	6	3	6	122	31	27	35	29	5	6	3	5	3	3	4	3	5	5
2	1	2	2	2	2	25	12	13	2	3	3	2	2	3	2	2	4	2	48	16	16	16	4	4	4	4	4	4	4	4	4	4	4	4	114	31	29	28	26	5	4	4	5	5	4	5	4	5	3
2	1	2	1	2	1	22	12	10	2	2	3	4	1	1	2	2	2	3	79	26	27	26	6	6	7	7	7	6	6	7	7	7	6	7	135	30	29	36	40	5	5	4	4	3	4	4	3	6	4
1	1	2	2	1	2	12	6	6	1	2	1	1	1	2	1	1	1	1	74	24	25	25	6	6	7	6	6	6	6	6	6	6	6	7	172	45	48	42	37	6	5	7	7	7	7	7	7	7	6
2	2	2	2	2	2	10	5	5	1	1	1	1	1	1	1	1	1	1	72	24	24	24	6	6	6	6	6	6	6	6	6	6	6	6	122	33	33	24	32	5	5	5	5	4	2	4	4	5	5
1	1	2	1	2	2	15	10	5	2	2	1	4	1	1	1	1	1	1	65	21	22	22	6	5	6	7	3	6	6	6	5	7	3	5	98	20	22	27	29	3	3	1	3	3	5	3	3	3	5
1	1	2	2	1	2	30	15	15	3	3	3	3	3	3	3	3	3	3	48	16	16	16	4	4	4	4	4	4	4	4	4	4	4	4	104	28	28	24	24	4	4	4	4	4	4	4	4	4	4
2	1	2	1	2	2	15	10	5	4	2	1	2	1	1	1	1	1	1	76	25	28	23	6	6	7	7	7	7	5	7	6	6	7	5	141	32	38	35	36	5	5	3	5	4	6	5	5	6	5
2	1	2	2	2	1	10	5	5	1	1	1	1	1	1	1	1	1	1	79	28	23	28	7	7	6	6	7	7	7	5	7	7	6	7	149	40	35	41	33	7	5	6	7	6	6	6	2	6	5
2	1	2	1	2	2	22	11	11	2	4	2	2	1	1	1	1	4	4	50	20	10	20	6	6	3	2	5	5	4	3	6	3	2	5	122	35	22	36	29	5	5	5	2	3	5	6	2	6	6
2	1	2	2	1	2	10	5	5	1	1	1	1	1	1	1	1	1	1	60	20	20	20	5	5	5	5	5	5	5	5	5	5	5	5	110	30	27	29	24	4	5	4	5	5	4	4	4	4	4
2	1	2	1	2	2	40	20	20	4	4	4	4	4	4	4	4	4	4	68	24	23	21	6	6	6	6	6	5	5	6	5	6	5	6	104	27	23	28	26	4	4	4	5	4	3	4	3	3	2
2	1	2	1	2	2	34	22	12	5	5	2	5	5	1	1	3	3	4	82	28	26	28	7	7	5	7	7	7	7	7	7	7	7	7	67	18	10	21	18	4	1	6	1	1	1	4	1	1	1
2	1	2	1	2	1	22	13	9	3	2	2	4	2	1	1	1	3	3	47	15	14	18	3	5	4	4	4	4	4	3	4	3	3	6	112	28	20	32	32	4	4	4	2	4	3	3	3	5	5
2	1	2	1	2	2	11	6	5	1	1	1	2	1	1	1	1	1	1	63	20	24	19	5	5	6	6	5	4	5	6	5	5	6	5	122	31	33	29	29	4	4	4	5	5	5	4	5	5	5
2	1	2	2	1	1	14	9	5	2	2	1	3	1	1	1	1	1	1	72	24	24	24	6	6	6	6	6	6	6	6	6	6	6	6	161	42	42	41	36	6	5	6	6	6	4	6	6	6	6
1	1	2	2	1	2	13	8	5	1	1	1	4	1	1	1	1	1	1	69	24	23	22	6	6	5	6	6	5	5	6	6	6	6	6	95	23	18	28	26	2	2	4	3	3	2	4	1	3	3
2	1	2	2	1	2	19	10	9	2	2	2	2	2	2	2	1	2	2	60	20	20	20	5	5	5	5	5	5	5	5	5	5	5	5	126	32	33	30	31	5	5	4	5	3	5	5	3	5	5
1	1	2	2	2	1	23	12	11	3	3	2	2	2	2	2	2	3	2	58	18	20	20	4	4	5	5	5	5	5	5	5	5	5	5	115	31	30	28	26	5	5	4	5	5	4	4	5	5	4
1	1	2	2	2	2	26	16	10	3	3	4	4	2	2	2	2	2	2	51	16	20	15	3	4	6	6	5	4	3	4	4	4	4	4	85	23	23	21	18	3	4	4	3	3	2	3	3	5	2
2	1	2	2	2	2	17	11	6	2	2	2	3	2	1	1	1	1	2	76	26	23	27	6	7	6	6	7	7	7	7	7	6	4	6	124	36	30	27	31	5	5	4	5	6	6	4	3	5	5
2	1	2	2	2	1	19	12	7	2	4	1	4	1	1	1	1	3	1	82	28	26	28	7	7	6	7	7	7	7	6	7	7	7	7	151	36	36	42	37	6	3	5	6	7	3	5	3	6	4
1	1	2	2	1	2	16	8	8	2	1	1	2	2	2	2	2	1	1	47	17	10	20	2	5	3	3	6	5	3	2	6	4	2	6	56	15	18	13	10	4	3	2	2	2	1	1	1	4	1
2	1	2	2	2	2	23	11	12	3	2	2	2	2	2	2	2	3	3	59	20	21	18	5	5	6	5	5	4	4	5	5	5	5	5	125	32	31	31	31	5	6	4	5	4	4	4	4	5	4
2	1	2	2	1	2	28	13	15	2	2	2	4	3	3	2	3	3	4	63	19	23	21	6	4	5	6	4	4	5	6	6	5	6	6	97	27	20	24	26	5	5	4	4	3	3	4	2	4	2
2	1	2	1	2	2	17	9	8	2	1	1	4	1	2	1	1	3	1	71	24	23	24	5	6	4	6	7	6	6	6	6	6	7	6	127	34	28	31	34	6	5	5	5	5	4	5	4	5	3
2	1	2	2	1	1	15	10	5	2	2	2	2	2	1	1	1	1	1	72	24	24	24	6	6	6	6	6	6	6	6	6	6	6	6	156	42	41	36	37	6	6	6	6	6	6	6	6	6	6
1	1	2	1	2	2	24	14	10	4	2	2	4	2	1	2	2	3	2	63	23	15	25	6	6	3	3	7	6	5	6	7	4	3	7	132	39	37	24	32	5	7	4	7	6	7	6	3	3	7
2	1	2	1	2	2	17	9	8	2	2	2	2	1	1	1	2	2	2	75	26	26	23	6	7	7	7	7	6	5	6	6	6	6	6	148	36	34	38	40	6	5	5	5	6	5	4	3	5	3
1	1	2	2	1	2	21	13	8	3	3	1	3	3	1	1	3	1	2	72	24	24	24	6	6	6	6	6	6	6	6	6	6	6	6	110	28	29	29	24	5	4	4	5	4	3	4	4	5	3
1	1	2	1	2	2	15	10	5	2	2	1	4	1	1	1	1	1	1	72	23	24	25	5	6	6	5	6	7	6	6	6	6	7	6	153	44	44	37	28	7	6	7	7	7	6	6	6	7	5
2	1	2	2	2	2	22	12	10	3	3	2	2	2	2	2	2	2	2	63	21	25	17	6	5	5	6	5	4	3	7	5	5	7	5	116	27	30	32	27	4	3	4	4	3	2	4	6	5	6
2	1	2	2	2	2	34	18	16	3	4	4	3	4	3	2	4	4	3	65	23	22	20	6	6	6	6	6	5	5	6	5	5	4	5	106	27	25	27	27	4	3	4	5	4	3	4	3	4	5
2	1	2	1	2	2	24	14	10	3	2	3	4	2	2	2	1	3	2	61	20	21	20	4	5	5	6	6	5	5	4	5	5	6	5	115	29	30	26	30	4	5	4	6	5	3	3	3	5	4
2	1	2	2	2	2	17	10	7	2	2	2	3	1	2	2	1	1	1	60	19	20	21	4	5	5	5	5	5	5	5	6	5	5	5	120	29	31	30	30	4	4	4	5	4	5	4	5	4	5
1	1	2	2	2	2	24	13	11	4	2	2	3	2	2	2	2	4	1	72	24	24	24	6	6	6	6	6	6	6	6	6	6	6	6	144	40	36	32	36	6	6	5	6	6	5	6	3	6	5
2	1	2	2	2	2	27	15	12	4	3	2	4	2	2	2	2	3	3	53	18	13	22	4	6	4	4	5	5	6	3	5	3	2	6	74	19	19	22	14	4	2	3	4	3	2	3	1	5	1
2	1	2	2	1	2	12	5	7	1	1	1	1	1	1	1	1	2	2	84	28	28	28	7	7	7	7	7	7	7	7	7	7	7	7	134	36	33	31	34	6	3	6	7	6	3	5	3	4	5
2	1	2	2	2	1	12	7	5	2	2	1	1	1	1	1	1	1	1	42	15	13	14	4	4	2	3	3	3	3	4	4	4	4	4	109	32	29	24	24	5	4	4	5	4	4	7	4	4	4
1	1	2	2	1	2	10	5	5	1	1	1	1	1	1	1	1	1	1	61	19	18	24	7	4	4	4	2	5	7	4	5	6	6	7	125	32	34	30	29	5	4	6	5	4	3	5	4	6	2
2	1	2	2	1	2	40	20	20	4	4	4	4	4	4	4	4	4	4	51	17	13	21	3	4	3	2	5	5	5	2	5	5	6	6	70	20	14	22	14	4	3	3	2	2	2	2	2	2	2
2	1	2	2	2	2	29	15	14	4	3	2	4	2	2	2	2	4	4	70	23	23	24	5	6	5	6	6	6	6	6	6	6	6	6	122	30	30	28	34	5	3	3	6	5	4	6	5	5	4
1	1	2	2	2	2	23	13	10	3	3	2	3	2	2	2	2	2	2	75	24	27	24	6	6	7	7	6	6	6	7	6	6	6	6	129	37	28	33	31	6	6	6	6	6	4	5	3	5	3
2	1	2	1	2	1	11	6	5	1	2	1	1	1	1	1	1	1	1	81	28	26	27	7	7	7	7	7	7	7	7	7	7	5	6	159	41	41	35	42	6	6	4	5	7	7	5	3	6	6
2	1	2	2	1	2	12	5	7	1	1	1	1	1	1	1	1	3	1	84	28	28	28	7	7	7	7	7	7	7	7	7	7	7	7	161	40	38	42	41	7	3	4	5	6	6	6	4	6	7
2	1	2	2	2	2	17	10	7	3	1	1	4	1	1	1	1	3	1	83	27	28	28	6	7	7	7	7	7	7	7	7	7	7	7	117	27	26	30	34	4	6	4	5	3	3	4	3	5	3
1	1	2	2	1	2	21	11	10	2	2	2	3	2	2	2	2	2	2	66	23	21	22	6	6	7	4	6	6	6	4	5	5	6	5	137	34	31	36	36	5	4	7	5	6	3	5	4	6	2
2	1	2	2	2	1	23	13	10	2	3	2	4	2	2	2	2	2	2	70	22	24	24	5	5	6	6	6	6	6	6	6	6	6	6	124	34	32	30	28	6	4	5	5	5	4	5	5	5	4
2	1	2	2	2	2	27	16	11	3	4	3	4	2	2	2	2	2	3	70	24	23	23	6	6	5	6	6	6	5	6	6	6	6	6	104	23	23	28	30	4	3	3	4	4	3	3	3	4	2
2	1	2	1	1	2	10	5	5	1	1	1	1	1	1	1	1	1	1	78	28	23	27	7	7	7	7	7	7	6	5	7	7	4	7	138	34	35	33	36	5	5	4	5	5	4	6	4	6	5
2	1	2	1	2	2	10	5	5	1	1	1	1	1	1	1	1	1	1	71	25	24	22	7	6	6	6	6	5	5	6	6	6	6	6	133	34	36	33	30	5	5	4	6	5	5	4	4	5	6
2	1	2	2	2	2	20	11	9	1	3	2	4	1	2	1	1	3	2	47	24	11	12	7	7	4	5	5	3	3	1	4	5	1	2	108	25	29	26	28	3	1	4	5	4	4	4	5	5	5
1	1	2	2	2	2	22	12	10	2	2	2	4	2	2	2	2	2	2	57	19	19	19	5	5	5	5	5	5	5	5	5	4	4	4	135	35	32	34	34	4	5	5	5	5	3	5	4	6	5
1	1	2	2	2	2	23	13	10	2	4	3	2	2	2	2	2	2	2	35	11	6	18	6	2	2	2	2	4	4	1	5	1	1	5	134	30	41	34	29	2	7	5	6	3	6	5	6	6	3
2	1	2	1	2	1	12	7	5	2	1	1	2	1	1	1	1	1	1	82	27	27	28	6	7	7	7	7	7	7	6	7	7	7	7	137	34	26	41	36	6	2	4	3	4	2	6	3	6	6
1	1	2	2	1	2	10	5	5	1	1	1	1	1	1	1	1	1	1	81	27	27	27	6	7	7	7	7	7	7	7	7	7	6	6	148	38	37	37	36	5	6	4	5	6	6	6	5	5	6
2	1	2	1	2	2	26	16	10	2	4	3	4	3	2	2	2	2	2	72	24	24	24	6	6	6	6	6	6	6	6	6	6	6	6	135	37	33	33	32	5	5	5	5	5	5	5	3	5	6
2	2	2	2	1	2	10	5	5	1	1	1	1	1	1	1	1	1	1	75	25	27	23	6	6	7	7	6	5	5	6	7	7	7	6	130	33	36	33	28	4	5	6	5	5	4	5	2	7	2
1	2	2	2	1	2	33	18	15	5	5	3	4	1	4	1	3	4	3	76	22	27	27	7	6	7	7	2	7	7	7	7	7	6	6	113	34	20	34	25	6	6	6	3	5	2	6	1	7	1
2	1	2	1	2	2	10	5	5	1	1	1	1	1	1	1	1	1	1	84	28	28	28	7	7	7	7	7	7	7	7	7	7	7	7	176	49	43	42	42	7	7	7	7	7	7	7	1	7	7
2	1	2	1	2	2	18	11	7	1	2	2	4	2	1	1	1	2	2	57	17	21	19	4	4	5	6	5	5	4	5	5	4	5	5	140	39	37	30	34	6	6	6	6	6	6	6	5	6	3
2	1	2	1	2	2	25	13	12	4	2	2	3	2	2	2	3	2	3	53	20	13	20	5	5	3	4	5	5	5	4	5	5	2	5	109	26	29	28	26	4	3	4	5	4	3	4	5	5	4
2	1	2	2	1	1	24	14	10	3	3	2	4	2	2	2	2	2	2	72	24	24	24	6	6	6	6	6	6	6	6	6	6	6	6	123	31	32	31	29	5	3	4	5	5	5	5	4	5	4
2	1	2	1	2	2	18	13	5	1	3	3	4	2	1	1	1	1	1	72	27	18	27	7	7	5	4	6	7	6	4	7	7	5	7	126	32	32	29	33	5	3	4	4	6	4	5	3	6	3
1	1	2	1	2	2	22	8	14	1	1	1	4	1	1	1	4	4	4	52	18	17	17	5	5	4	5	4	4	4	4	5	4	4	4	91	22	23	23	23	3	3	3	3	3	3	3	3	5	2
2	1	2	1	2	2	20	10	10	1	2	2	3	2	2	2	3	2	1	70	23	23	24	5	6	6	6	6	6	6	6	6	6	5	6	122	30	31	32	29	5	5	4	5	4	5	5	5	4	4
1	1	2	2	2	2	32	17	15	4	3	4	3	3	2	3	4	4	2	51	18	18	15	6	4	5	5	3	4	4	3	4	5	5	3	96	21	29	23	23	4	3	2	4	3	4	2	4	4	3
2	1	2	2	2	2	25	10	15	3	1	1	4	1	2	1	4	4	4	65	22	21	22	6	6	6	5	5	5	6	5	6	5	5	5	108	26	21	36	25	5	3	4	3	2	1	5	1	5	3
2	1	2	1	2	2	20	13	7	3	2	2	4	2	1	1	1	1	3	67	21	25	21	4	4	6	7	6	6	5	6	6	7	6	4	130	32	30	35	33	5	3	4	6	6	4	4	3	6	4
2	1	2	2	1	2	21	15	6	3	2	4	4	2	1	1	1	1	2	83	28	27	28	7	7	7	7	7	7	7	6	7	7	7	7	142	38	34	31	39	7	5	5	6	6	6	6	1	6	3
2	1	2	2	2	1	20	9	11	3	1	2	2	1	2	1	2	3	3	48	14	17	17	4	3	5	4	2	3	5	3	5	5	5	4	116	32	32	33	19	5	5	4	4	5	3	4	5	6	3
1	1	2	1	2	1	20	9	11	1	3	1	2	2	2	2	2	3	2	83	27	28	28	7	6	7	7	7	7	7	7	7	7	7	7	151	41	37	35	38	6	6	5	6	6	5	6	6	6	6
1	1	2	2	1	2	23	12	11	2	2	2	4	2	2	2	2	2	3	71	23	24	24	5	6	6	6	6	6	6	6	6	6	6	6	131	33	30	35	33	5	4	5	4	5	4	6	2	6	2
2	1	2	1	2	2	13	6	7	2	1	1	1	1	1	1	1	3	1	75	25	23	27	6	7	5	6	5	6	7	6	7	7	6	7	130	26	36	35	33	5	3	3	5	5	6	4	5	5	2
2	1	2	2	2	2	26	14	12	3	3	2	4	2	2	2	3	2	3	51	19	14	18	5	5	3	3	4	4	4	4	5	5	4	5	99	25	27	27	20	3	3	3	5	4	3	3	3	5	4
2	1	2	1	2	2	14	9	5	2	1	4	1	1	1	1	1	1	1	69	23	20	26	6	7	4	4	4	6	6	6	7	6	6	7	99	21	20	32	26	4	1	4	5	5	1	3	1	6	3
2	1	2	2	1	2	24	10	14	2	2	2	2	2	2	2	4	2	4	52	16	18	18	5	3	5	5	3	5	5	4	6	5	4	2	111	29	27	28	27	5	3	5	5	4	2	5	5	3	2
1	1	2	1	2	2	15	10	5	2	1	2	4	1	1	1	1	1	1	68	21	26	21	4	6	6	6	6	4	5	7	6	5	7	6	105	22	27	28	28	2	4	3	4	3	3	3	5	3	4
2	1	2	2	2	2	20	11	9	2	2	2	3	2	1	1	1	3	3	70	24	22	24	6	6	5	5	6	6	6	6	6	6	6	6	121	32	28	31	30	5	5	4	5	5	4	5	3	5	4
2	1	2	2	2	2	26	14	12	3	2	3	4	2	2	2	3	2	3	65	21	22	22	5	6	4	6	4	5	5	6	6	6	6	6	105	26	27	24	28	4	3	4	4	3	3	4	3	5	4
2	1	2	2	1	2	24	12	12	4	2	1	4	1	3	2	1	3	3	43	17	11	15	4	5	2	3	3	4	4	3	3	5	3	4	96	27	20	27	22	4	5	3	2	2	3	3	1	4	4
2	1	2	1	2	2	26	16	10	3	3	3	4	3	2	2	1	3	2	62	20	21	21	5	6	5	6	4	5	5	5	6	5	5	5	110	31	27	26	26	5	4	4	4	4	4	5	3	4	4
2	1	2	2	2	2	20	11	9	2	1	3	3	2	1	1	2	2	3	68	22	24	22	5	6	6	7	5	5	5	5	6	6	6	6	105	25	22	29	29	4	3	4	3	3	3	4	2	4	3
2	1	2	2	1	2	10	5	5	1	1	1	1	1	1	1	1	1	1	76	26	26	24	7	7	7	7	5	5	5	6	7	7	6	7	155	42	33	40	40	7	4	6	5	7	5	7	5	5	6
2	1	2	2	2	1	23	12	11	3	3	2	2	2	2	2	2	3	2	58	19	21	18	5	5	5	5	4	4	4	5	5	5	6	5	130	34	30	34	32	6	3	6	6	6	4	5	3	6	4
2	1	2	2	1	2	15	10	5	3	2	2	2	1	1	1	1	1	1	83	28	27	28	7	7	6	7	7	7	7	7	7	7	7	7	142	33	41	34	34	5	4	4	6	5	6	5	5	6	5
1	1	2	2	2	2	18	9	9	2	2	1	2	2	1	1	2	3	2	60	20	22	18	5	5	6	5	4	4	4	6	5	6	5	5	106	25	26	27	28	4	3	3	5	3	3	3	3	4	5
1	1	2	1	2	2	20	10	10	2	2	2	2	2	2	2	2	2	2	73	20	26	27	5	2	6	6	6	7	6	7	7	7	7	7	104	28	28	24	24	4	4	4	4	4	4	4	4	4	4
1	1	2	2	2	2	19	10	9	2	2	2	2	2	2	2	1	1	3	60	21	17	22	6	6	5	4	5	6	5	4	6	4	4	5	124	33	34	30	27	4	5	5	6	6	5	5	5	5	3
1	1	2	1	2	2	20	12	8	2	3	3	2	2	2	1	1	2	2	63	22	20	21	5	6	6	6	6	6	5	4	5	5	4	5	151	39	38	35	39	6	7	5	6	6	6	5	5	5	4
1	1	2	2	1	1	30	18	12	5	5	2	5	1	4	1	1	3	3	60	20	21	19	5	5	4	6	5	4	4	6	4	5	5	7	123	35	23	37	28	5	6	5	5	4	1	6	1	5	3
2	2	2	1	1	2	21	11	10	2	2	2	3	2	2	1	2	3	2	63	24	15	24	6	6	4	4	6	6	6	4	6	6	3	6	127	33	29	32	33	5	6	5	5	4	4	5	5	5	5
2	1	2	2	2	2	17	11	6	2	2	3	2	2	1	1	1	2	1	66	21	25	20	7	5	7	7	5	5	5	5	6	4	6	4	124	30	30	34	30	4	5	4	5	4	4	4	4	5	5
1	2	2	2	2	1	13	7	6	1	2	1	2	1	1	1	1	1	2	84	28	28	28	7	7	7	7	7	7	7	7	7	7	7	7	160	43	33	42	42	6	5	6	7	7	5	6	2	7	6
1	1	2	1	1	2	10	5	5	1	1	1	1	1	1	1	1	1	1	63	21	20	22	6	5	5	5	5	6	5	5	6	5	5	5	146	38	41	32	35	5	6	4	5	5	5	5	6	6	7
2	1	2	2	2	2	10	5	5	1	1	1	1	1	1	1	1	1	1	84	28	28	28	7	7	7	7	7	7	7	7	7	7	7	7	155	39	39	35	42	7	5	5	7	5	7	5	3	5	7
2	1	2	1	2	2	10	5	5	1	1	1	1	1	1	1	1	1	1	84	28	28	28	7	7	7	7	7	7	7	7	7	7	7	7	132	37	32	31	32	7	4	4	5	6	3	5	5	5	6
1	1	2	2	2	2	16	9	7	1	1	1	4	2	1	1	1	1	3	67	25	16	26	6	6	3	6	6	6	6	4	7	7	3	7	113	28	22	36	27	5	5	3	4	5	2	5	2	5	3
2	1	2	2	2	2	15	10	5	2	1	2	4	1	1	1	1	1	1	66	23	21	22	6	5	6	5	6	6	6	6	6	6	4	4	113	27	29	29	28	3	5	3	3	3	3	3	5	5	5
2	1	2	2	2	2	13	5	8	1	1	1	1	1	1	1	1	3	2	70	23	23	24	6	6	5	6	5	6	6	6	6	6	6	6	136	38	40	32	26	6	5	5	5	6	6	5	6	5	6
1	1	2	2	2	2	25	14	11	3	2	2	5	2	2	2	2	3	2	71	23	24	24	6	6	6	6	6	6	6	6	6	5	6	6	128	30	33	33	32	4	3	6	6	4	5	4	5	5	4
2	1	2	1	2	2	16	11	5	2	2	2	3	2	1	1	1	1	1	66	23	23	20	6	6	5	6	5	5	4	6	6	6	6	5	141	35	36	38	32	5	3	5	6	6	5	6	5	6	5
2	1	2	2	1	2	24	17	7	3	4	3	4	3	1	2	1	2	1	48	15	20	13	5	3	6	5	2	2	3	5	3	5	4	5	96	26	27	21	22	4	4	4	4	4	4	4	3	5	3
1	1	2	2	2	2	33	17	16	3	4	4	4	2	3	4	2	5	2	64	21	20	23	5	4	5	6	6	6	6	3	6	6	6	5	113	30	23	27	33	6	3	4	3	5	4	5	3	4	4
2	1	2	2	1	2	13	7	6	2	1	1	2	1	1	1	1	2	1	68	20	24	24	5	3	6	6	6	6	6	6	6	6	6	6	135	31	31	38	35	5	5	3	5	5	3	4	5	3	4
2	1	2	2	1	2	16	11	5	2	3	1	4	1	1	1	1	1	1	83	28	27	28	7	7	7	7	7	7	7	7	7	7	6	7	125	28	24	40	33	5	1	4	4	4	3	5	2	4	4
1	1	2	2	1	2	15	10	5	2	4	1	2	1	1	1	1	1	1	76	26	24	26	6	7	6	6	6	6	7	6	7	7	6	6	118	34	23	33	28	6	6	4	3	5	2	5	1	4	2
1	1	2	2	1	2	27	12	15	2	2	2	4	2	2	2	4	4	3	73	23	28	22	7	6	7	7	5	5	4	7	6	5	7	7	108	29	24	28	27	3	4	6	5	5	2	4	4	5	2
2	1	2	2	2	2	17	6	11	1	1	1	2	1	1	1	3	3	3	84	28	28	28	7	7	7	7	7	7	7	7	7	7	7	7	155	34	39	40	42	6	5	4	7	5	7	4	6	4	6
2	1	2	2	2	2	14	9	5	3	3	1	1	1	1	1	1	1	1	84	28	28	28	7	7	7	7	7	7	7	7	7	7	7	7	169	43	42	42	42	6	7	6	7	6	6	6	6	6	6
2	1	2	1	2	2	18	10	8	2	2	2	2	2	2	2	2	1	1	58	20	15	23	5	6	3	6	3	5	6	3	6	6	3	6	138	33	37	34	34	4	5	5	5	5	5	4	5	6	5
2	1	2	1	2	2	17	11	6	2	1	3	4	1	1	1	1	1	2	76	24	27	25	6	6	7	7	6	6	6	7	7	6	6	6	125	37	25	30	33	6	6	5	5	5	3	5	3	6	5
2	1	2	1	2	1	23	13	10	3	2	2	4	2	2	2	2	2	2	72	24	24	24	6	6	6	6	6	6	6	6	6	6	6	6	113	24	23	36	30	4	2	3	5	3	1	4	2	4	5
2	1	2	1	2	2	17	12	5	4	2	2	3	1	1	1	1	1	1	69	23	23	23	5	6	6	6	6	5	6	6	6	6	5	6	123	30	28	32	33	5	3	4	4	5	3	4	4	5	4
2	1	2	1	2	2	18	10	8	2	5	1	1	1	1	1	1	4	1	53	19	14	20	4	6	3	4	4	5	5	4	5	5	3	5	133	28	33	34	38	4	2	5	4	5	5	4	5	6	2
1	1	2	1	2	2	23	17	6	5	3	3	4	2	1	1	1	1	2	69	21	24	24	4	4	6	6	7	6	6	6	6	6	6	6	126	28	33	32	33	5	3	4	6	4	4	5	2	6	3
2	1	2	1	2	2	25	15	10	3	2	4	4	2	2	2	2	2	2	55	24	14	17	6	6	3	5	6	4	3	3	5	6	3	5	129	36	34	28	31	6	6	4	5	6	5	6	5	4	3
1	1	2	2	1	2	16	11	5	1	4	1	3	2	1	1	1	1	1	84	28	28	28	7	7	7	7	7	7	7	7	7	7	7	7	130	36	31	33	30	4	7	7	7	7	4	5	3	6	2
1	1	2	2	1	2	13	8	5	1	1	1	4	1	1	1	1	1	1	84	28	28	28	7	7	7	7	7	7	7	7	7	7	7	7	156	43	33	41	39	7	3	7	6	7	2	6	5	7	6
2	1	2	2	2	2	16	8	8	1	1	1	4	1	1	1	1	4	1	76	28	24	24	7	7	6	6	7	5	6	6	7	7	6	6	137	40	25	39	33	6	5	7	1	5	1	6	1	6	5
1	1	2	2	1	2	26	17	9	4	4	2	5	2	1	2	2	2	2	53	21	12	20	6	6	4	4	4	5	4	2	6	5	2	5	106	27	26	33	20	4	2	4	5	4	3	4	3	5	4
2	2	2	1	1	1	16	11	5	2	4	1	2	2	1	1	1	1	1	61	25	10	26	6	6	3	3	7	7	7	2	6	6	2	6	119	35	24	27	33	6	2	4	7	5	3	6	3	3	6
2	1	2	1	2	2	10	5	5	1	1	1	1	1	1	1	1	1	1	83	27	28	28	7	7	7	7	6	7	7	7	7	7	7	7	175	45	46	42	42	6	6	6	7	7	6	6	6	6	7
1	1	2	1	2	2	21	11	10	2	2	2	3	2	2	2	2	2	2	72	24	24	24	6	6	6	6	6	6	6	6	6	6	6	6	148	37	39	36	36	5	6	5	5	5	6	5	5	6	5
2	1	2	1	2	2	20	10	10	2	2	2	2	2	2	2	2	2	2	52	20	14	18	5	5	3	3	5	4	4	3	5	5	5	5	123	33	34	30	26	4	5	4	5	5	5	5	6	5	5
1	1	2	2	2	2	28	15	13	3	3	3	3	3	3	3	3	1	3	62	20	20	22	4	6	6	6	6	6	5	4	6	4	4	5	117	33	36	21	27	4	7	4	5	4	6	5	6	6	4
2	1	2	2	2	2	26	10	16	2	2	2	2	2	2	2	4	4	4	53	18	18	17	4	4	5	5	5	4	4	5	4	5	3	5	118	34	26	31	27	6	6	6	3	4	2	5	3	6	2
2	2	2	1	2	2	12	7	5	2	1	1	2	1	1	1	1	1	1	69	20	21	28	4	4	4	4	5	7	7	6	7	7	7	7	112	35	30	32	15	4	7	6	4	4	2	5	3	7	2
2	1	2	1	2	2	10	5	5	1	1	1	1	1	1	1	1	1	1	83	28	28	27	7	7	7	7	7	7	6	7	7	7	7	7	153	43	31	39	40	7	7	5	5	5	5	6	3	6	7
1	1	2	2	1	1	20	14	6	1	2	5	3	3	1	1	1	1	2	72	27	21	24	6	7	5	6	7	6	6	4	6	7	6	6	152	37	38	37	40	6	6	4	7	5	6	6	5	5	5
2	2	2	2	2	1	24	14	10	2	3	2	4	3	2	2	2	2	2	61	18	19	24	4	5	6	4	4	6	6	5	6	5	4	6	111	28	27	27	29	5	4	3	4	4	5	4	3	4	5
2	1	2	2	2	2	24	13	11	4	2	3	2	2	3	1	2	2	3	43	15	15	13	3	4	4	4	4	3	3	3	3	4	4	4	95	25	25	21	24	3	3	4	4	3	3	4	3	4	4
1	1	2	1	2	1	11	6	5	1	1	1	2	1	1	1	1	1	1	75	27	26	22	6	7	7	7	7	5	5	6	6	7	6	6	182	49	49	42	42	7	7	7	7	7	7	7	7	7	7
2	1	2	1	2	2	33	18	15	3	4	4	4	3	2	4	4	3	2	66	24	15	27	6	6	4	3	6	7	7	3	7	6	5	6	128	33	35	28	32	5	6	5	6	4	6	4	5	4	6
2	1	2	1	2	2	26	13	13	3	2	2	4	2	2	2	2	4	3	69	24	23	22	6	6	5	6	6	5	5	6	6	6	6	6	100	26	21	25	28	5	3	4	4	3	3	4	2	4	4
2	1	2	1	2	2	26	12	14	2	2	2	4	2	2	2	2	5	3	53	19	17	17	5	5	5	5	4	3	3	4	5	5	3	6	120	34	31	26	29	5	6	5	5	5	6	5	3	5	3
1	1	2	1	2	1	25	15	10	3	4	4	2	2	2	2	2	2	2	70	27	16	27	6	7	3	3	7	7	7	3	6	7	7	7	136	41	31	31	33	6	6	7	7	7	7	7	1	7	1
2	1	2	2	1	2	12	7	5	1	1	1	3	1	1	1	1	1	1	75	24	28	23	4	7	7	7	6	5	5	7	7	7	7	6	119	29	25	32	33	4	3	4	2	4	2	4	1	5	3
2	2	2	1	2	2	20	10	10	2	2	2	2	2	2	2	2	2	2	62	22	21	19	6	6	6	6	6	5	4	5	6	4	4	4	95	29	25	21	20	5	5	4	4	4	4	3	2	4	4
2	1	2	2	1	1	23	13	10	3	4	1	4	1	1	1	1	4	3	53	22	6	25	7	6	2	2	3	6	6	1	6	6	1	7	123	32	24	39	28	5	2	3	1	6	2	6	1	7	3
2	1	2	1	2	2	22	13	9	3	2	3	3	2	2	2	2	2	1	72	24	24	24	6	6	5	7	6	6	6	5	6	6	7	6	132	37	28	35	32	4	5	5	6	5	5	6	2	5	6
1	1	2	1	1	1	10	5	5	1	1	1	1	1	1	1	1	1	1	52	21	11	20	7	4	3	3	3	3	3	3	7	7	2	7	123	28	29	35	31	5	1	4	7	7	7	5	3	5	1
2	1	2	2	2	2	17	10	7	2	2	3	2	1	1	1	1	3	1	72	24	24	24	6	6	6	6	6	6	6	6	6	6	6	6	130	36	28	33	33	6	6	6	6	6	5	6	3	4	3
2	1	2	1	2	2	10	5	5	1	1	1	1	1	1	1	1	1	1	66	23	20	23	6	5	4	5	6	6	5	6	6	6	5	6	108	26	28	26	28	4	4	3	4	3	5	4	3	4	5
1	1	2	1	2	2	14	5	9	1	1	1	1	1	1	1	1	5	1	84	28	28	28	7	7	7	7	7	7	7	7	7	7	7	7	151	36	34	41	40	5	3	3	6	6	3	5	3	6	7
2	1	2	1	2	2	14	9	5	2	2	2	1	2	1	1	1	1	1	79	27	25	27	7	7	7	6	6	7	6	6	7	7	6	7	166	40	46	40	40	4	7	4	7	6	5	6	7	7	7
2	1	2	1	2	2	17	12	5	2	2	4	3	1	1	1	1	1	1	71	24	25	22	6	5	7	7	7	5	6	5	6	6	6	5	106	30	23	32	21	5	2	6	5	5	3	4	2	3	3
1	1	2	2	2	2	29	19	10	4	4	4	4	3	2	1	2	2	3	67	25	17	25	6	6	5	5	6	6	6	4	7	7	3	6	106	26	21	30	29	5	2	4	5	3	2	5	2	5	2
1	1	2	2	1	1	22	14	8	3	3	2	4	2	1	1	1	3	2	66	21	22	23	4	5	6	5	5	6	5	5	6	7	6	6	127	32	28	32	35	5	6	4	4	4	4	4	3	4	3
2	1	2	1	2	2	28	14	14	2	3	3	3	3	3	3	2	4	2	56	18	18	20	4	4	4	4	5	5	5	5	5	5	5	5	122	33	29	29	31	5	5	5	5	5	5	5	3	5	3
2	1	2	1	2	2	19	11	8	2	3	2	2	2	2	2	2	1	1	58	20	21	17	6	4	5	6	5	5	4	5	4	5	5	4	103	26	27	26	24	4	4	3	4	3	3	3	4	4	5
2	1	2	2	2	2	11	6	5	2	1	1	1	1	1	1	1	1	1	81	28	27	26	7	7	6	7	7	6	6	7	7	7	7	7	176	46	46	42	42	7	6	6	7	7	6	6	5	7	7
2	1	2	1	2	2	27	14	13	2	3	2	4	3	2	2	2	3	4	27	8	4	15	2	2	1	1	2	3	3	1	5	2	1	4	108	25	27	32	24	3	3	4	3	4	4	4	5	4	3
2	1	2	2	2	1	20	10	10	2	2	2	2	2	2	2	2	2	2	84	28	28	28	7	7	7	7	7	7	7	7	7	7	7	7	142	39	36	36	31	6	6	5	6	6	6	6	4	6	4
2	1	2	2	1	2	16	5	11	1	1	1	1	1	1	1	1	4	4	74	25	24	25	6	6	6	6	6	6	6	6	7	7	6	6	140	42	35	34	29	7	4	7	6	6	5	6	6	6	6
2	1	2	1	2	2	30	15	15	3	4	2	4	2	2	2	3	4	4	48	17	15	16	4	5	5	4	3	5	3	3	4	5	3	4	90	20	23	25	22	3	2	2	5	3	3	3	3	3	4
2	1	2	2	2	1	23	14	9	2	4	1	4	3	1	1	1	2	4	77	28	21	28	7	7	6	5	7	7	7	5	7	7	5	7	127	35	26	37	29	7	3	4	3	6	2	6	2	6	3
2	1	2	1	2	2	33	17	16	3	3	5	3	3	3	3	3	3	4	32	10	10	12	2	2	2	2	2	2	2	2	4	4	4	4	78	15	17	28	18	2	1	4	2	2	2	4	2	4	1
2	1	2	2	2	2	10	5	5	1	1	1	1	1	1	1	1	1	1	83	28	27	28	7	7	6	7	7	7	7	7	7	7	7	7	169	46	45	37	41	7	5	7	7	7	7	7	7	6	7
2	1	2	1	1	1	17	11	6	3	1	2	4	1	2	1	1	1	1	60	17	21	22	1	5	5	7	6	6	4	5	7	5	4	5	104	28	25	28	23	6	4	4	4	4	4	4	3	4	2
2	1	2	2	2	2	17	8	9	1	1	3	2	1	1	1	3	1	3	81	28	25	28	7	7	7	7	7	7	7	7	7	7	4	7	124	31	26	33	34	6	3	5	5	4	3	3	3	4	6
2	1	2	2	2	2	18	11	7	3	2	2	3	1	1	1	1	3	1	54	18	17	19	5	4	4	4	4	4	5	4	5	5	5	5	134	40	33	32	29	6	6	6	6	6	6	6	6	5	4
2	1	2	1	2	2	13	8	5	1	1	1	4	1	1	1	1	1	1	59	19	20	20	3	6	5	5	5	5	5	5	5	5	5	5	123	38	30	28	27	6	6	3	6	6	5	5	3	5	7
1	1	2	1	2	1	20	10	10	1	1	3	3	2	2	2	2	2	2	60	22	16	22	4	6	3	6	6	5	5	3	6	6	4	6	132	36	32	28	36	4	6	6	6	6	6	6	4	6	2
1	1	2	1	2	1	13	8	5	1	1	1	4	1	1	1	1	1	1	64	21	20	23	5	6	6	4	4	6	5	6	7	6	4	5	149	38	41	35	35	5	7	5	6	5	6	6	5	6	6
2	1	2	1	2	2	10	5	5	1	1	1	1	1	1	1	1	1	1	72	24	24	24	6	6	6	6	6	6	6	6	6	6	6	6	146	38	37	38	33	6	3	6	6	6	4	6	5	6	5
1	1	2	2	1	2	25	13	12	2	4	2	3	2	2	2	2	4	2	58	19	19	20	3	6	5	5	5	5	5	3	5	5	6	5	113	29	21	35	28	3	6	3	3	4	3	4	2	3	5
2	1	2	2	2	2	19	14	5	4	4	2	3	1	1	1	1	1	1	76	25	25	26	6	6	5	6	6	6	6	7	7	7	7	7	150	37	38	42	33	7	2	5	6	5	3	6	5	6	6
2	2	2	1	2	2	29	17	12	4	4	3	4	2	2	2	2	2	4	68	23	23	22	5	6	5	6	6	5	5	6	6	6	6	6	125	32	30	31	32	5	7	4	6	3	6	4	3	3	6
1	1	2	1	2	2	19	14	5	5	5	2	1	1	1	1	1	1	1	48	16	16	16	4	4	4	4	4	4	4	4	4	4	4	4	104	28	28	24	24	4	4	4	4	4	4	4	4	4	4
2	1	2	2	2	2	10	5	5	1	1	1	1	1	1	1	1	1	1	62	23	21	18	6	6	4	6	5	4	4	6	5	6	5	5	148	39	38	32	39	4	6	5	6	6	4	5	6	6	7
2	1	2	2	2	1	27	16	11	3	3	4	4	2	3	2	2	2	2	42	15	15	12	4	3	3	3	3	3	3	3	3	5	6	3	107	28	24	30	25	4	3	4	4	4	4	5	2	5	3
2	1	2	2	1	1	18	10	8	2	2	2	2	2	2	2	1	1	2	84	28	28	28	7	7	7	7	7	7	7	7	7	7	7	7	153	41	39	37	36	6	6	5	5	6	5	6	5	6	6
2	1	2	2	2	2	20	10	10	2	2	2	2	2	2	2	2	2	2	66	24	24	18	6	6	6	6	6	4	4	6	5	6	6	5	111	27	25	29	30	4	4	4	5	3	3	3	3	3	6
2	1	2	2	1	2	27	17	10	3	4	3	5	2	1	2	2	3	2	61	21	19	21	6	5	5	5	5	5	5	4	5	5	5	6	93	24	27	18	24	4	3	4	4	4	3	4	4	5	3
1	1	2	1	2	2	24	11	13	2	2	2	3	2	3	2	2	3	3	49	17	14	18	4	5	4	4	4	4	4	2	6	4	4	4	88	23	23	23	19	3	4	4	4	2	4	4	2	3	2
2	1	2	2	1	1	11	6	5	1	1	1	2	1	1	1	1	1	1	79	24	28	27	6	6	7	7	6	7	6	7	7	6	7	7	165	45	42	41	37	7	4	7	7	7	6	7	2	7	6
1	1	2	2	2	2	12	5	7	1	1	1	1	1	1	1	1	1	3	73	26	19	28	6	7	5	5	6	7	7	5	7	7	4	7	124	29	34	27	34	5	3	3	6	4	5	4	5	4	5
2	1	2	2	2	1	22	11	11	3	2	2	2	2	2	2	2	3	2	67	22	22	23	4	6	5	6	6	6	5	6	6	6	5	6	134	35	31	35	33	5	5	5	6	5	5	5	2	6	5
2	1	2	1	2	2	15	10	5	2	2	1	4	1	1	1	1	1	1	56	19	17	20	4	5	4	4	5	5	5	5	5	5	4	5	117	28	28	31	30	4	5	3	4	4	5	5	4	5	4
1	1	2	1	2	1	24	14	10	4	2	2	4	2	1	2	2	2	3	57	14	22	21	3	3	5	5	4	6	5	7	5	4	5	5	129	29	32	34	34	4	6	4	5	3	5	4	4	5	3
2	1	2	2	2	2	12	5	7	1	1	1	1	1	1	1	1	3	1	84	28	28	28	7	7	7	7	7	7	7	7	7	7	7	7	141	36	33	34	38	5	6	4	6	5	3	6	4	7	3
1	1	2	2	1	2	15	10	5	2	1	1	4	2	1	1	1	1	1	70	24	21	25	5	6	6	6	6	6	6	4	7	7	5	6	118	33	30	31	24	6	6	4	5	5	3	4	5	5	3
1	1	2	2	2	1	21	11	10	2	2	2	3	2	1	2	2	2	3	66	24	18	24	6	6	4	3	6	6	6	5	6	6	6	6	117	30	29	28	30	5	2	5	5	5	5	5	4	3	3
2	1	2	1	2	2	23	13	10	3	2	3	3	2	2	2	2	2	2	39	17	12	10	6	4	4	4	4	5	1	2	2	3	2	2	75	17	23	19	16	2	3	2	4	3	2	2	5	3	3
2	1	2	2	2	2	22	10	12	1	1	2	4	2	2	2	2	2	4	72	24	24	24	6	6	6	6	6	6	6	6	6	6	6	6	142	37	33	36	36	4	6	5	6	5	5	5	4	5	6
2	1	2	2	2	2	19	12	7	1	3	2	4	2	1	2	2	1	1	74	23	28	23	6	6	7	7	6	6	6	7	5	5	7	6	120	30	28	34	28	4	2	3	2	6	3	4	5	4	5
1	1	2	2	2	1	14	7	7	2	1	1	2	1	1	1	1	3	1	73	25	21	27	6	6	6	6	6	7	6	5	7	7	4	7	137	34	31	36	36	5	5	3	6	6	4	3	5	4	7
2	1	2	1	2	1	29	15	14	2	3	4	4	2	2	2	4	3	3	76	27	21	28	7	6	4	6	7	7	7	5	7	7	6	7	81	18	18	22	23	3	3	2	2	2	2	2	1	4	5
2	1	2	2	2	2	17	11	6	2	2	3	2	2	1	2	1	1	1	56	22	10	24	6	5	3	3	6	5	6	3	7	5	1	6	116	30	29	25	32	5	3	5	5	5	2	5	2	5	3
2	1	2	1	2	1	26	15	11	2	4	2	4	3	2	2	2	3	2	65	22	20	23	6	6	4	5	5	6	5	5	6	5	6	6	121	29	27	33	32	4	3	4	6	5	3	5	2	6	3
1	1	2	2	1	2	20	10	10	2	2	2	2	2	2	2	2	2	2	67	24	19	24	6	6	5	5	6	6	6	5	6	6	4	6	144	38	40	32	34	6	6	5	6	5	6	5	6	5	6
1	1	2	2	2	1	15	7	8	1	1	1	3	1	1	1	1	1	4	52	15	17	20	3	5	4	4	4	5	5	4	5	3	5	5	123	32	29	32	30	5	6	4	5	4	4	4	3	5	4
1	1	2	2	2	2	16	8	8	3	1	1	2	1	1	1	1	4	1	54	19	19	16	6	4	4	6	4	4	4	5	4	5	4	4	139	35	33	35	36	4	6	5	6	5	2	6	3	6	3
1	1	2	1	2	2	21	13	8	4	2	4	2	1	1	1	1	3	2	70	24	22	24	6	6	4	6	6	6	6	6	6	6	6	6	119	24	32	32	31	3	5	2	5	5	5	3	4	6	3
2	1	2	2	1	1	10	5	5	1	1	1	1	1	1	1	1	1	1	84	28	28	28	7	7	7	7	7	7	7	7	7	7	7	7	153	41	39	37	36	7	5	6	6	7	5	6	4	6	5
1	1	2	2	1	1	29	14	15	3	2	2	4	3	3	3	3	3	3	69	26	22	21	6	6	5	5	7	6	4	6	6	7	6	5	111	32	29	31	19	4	6	4	5	4	3	5	3	5	4
1	1	2	2	1	2	21	10	11	2	2	2	2	2	2	2	2	3	2	49	10	22	17	2	4	5	5	2	4	4	6	4	2	6	5	123	35	37	29	22	4	7	6	6	4	3	6	6	7	1
2	1	2	2	2	2	20	9	11	1	3	2	2	1	1	1	3	4	2	72	25	22	25	5	6	3	7	7	6	5	7	7	7	5	7	146	37	39	35	35	5	6	5	7	5	5	5	4	6	6
1	1	2	2	1	1	15	10	5	3	1	1	4	1	1	1	1	1	1	72	24	24	24	6	6	6	6	6	6	6	6	6	6	6	6	148	32	40	38	38	3	6	3	5	3	6	3	5	6	7
2	1	2	1	2	1	25	16	9	3	5	2	4	2	1	1	1	2	4	71	20	27	24	5	5	7	6	5	5	5	7	7	5	7	7	101	22	27	26	26	3	1	2	7	5	3	5	4	2	3
1	1	2	2	1	2	22	15	7	3	2	3	4	3	2	2	1	1	1	75	25	22	28	5	6	5	5	7	7	7	6	7	7	6	7	113	28	33	23	29	4	5	4	5	4	5	4	5	4	3
2	1	2	2	2	1	20	13	7	3	3	2	3	2	1	1	1	2	2	75	26	28	21	6	6	7	7	7	4	5	7	6	7	7	6	154	34	37	41	42	5	6	4	5	5	6	5	6	5	4
2	1	2	2	1	2	22	11	11	2	2	2	3	2	2	2	2	3	2	60	20	20	20	5	5	5	5	5	5	5	5	5	5	5	5	106	23	29	27	27	3	3	3	5	3	3	3	5	3	5
1	1	2	2	2	2	10	5	5	1	1	1	1	1	1	1	1	1	1	77	28	22	27	7	7	7	7	7	7	7	5	7	7	3	6	111	29	23	25	34	5	2	3	3	6	2	5	3	5	2
1	1	2	1	2	2	23	13	10	3	2	3	3	2	2	2	2	2	2	63	20	23	20	4	6	6	6	6	5	5	5	5	4	6	5	114	28	35	26	25	4	4	4	6	4	6	4	6	6	4
2	1	2	2	1	1	16	8	8	1	1	1	4	1	1	1	1	2	3	73	25	24	24	6	7	6	6	6	6	6	6	6	6	6	6	143	38	30	37	38	6	2	5	6	6	5	6	1	5	7
2	1	2	2	2	2	13	8	5	1	1	1	4	1	1	1	1	1	1	82	26	28	28	7	6	7	7	6	7	7	7	7	7	7	7	133	38	29	36	30	6	4	6	6	6	3	6	4	6	4
1	1	2	2	1	2	36	18	18	4	4	4	4	2	4	2	4	4	4	56	21	16	19	6	6	5	4	4	5	4	4	5	5	3	5	108	28	24	32	24	4	6	5	3	3	3	3	3	5	2
2	1	2	2	2	2	22	10	12	2	2	1	3	2	2	1	3	3	3	72	24	24	24	6	6	6	6	6	6	6	6	6	6	6	6	142	37	40	36	29	5	7	5	5	6	7	5	6	6	4
1	1	2	1	2	2	16	11	5	2	2	1	5	1	1	1	1	1	1	84	28	28	28	7	7	7	7	7	7	7	7	7	7	7	7	137	35	28	39	35	7	2	3	6	5	2	5	1	7	6
2	1	2	2	2	1	23	13	10	3	2	2	4	2	2	2	2	2	2	52	21	13	18	5	6	3	3	5	5	3	2	5	5	5	5	91	28	19	26	18	5	3	6	5	4	2	5	2	4	1
2	1	2	2	1	2	19	9	10	2	2	1	2	2	2	2	1	3	2	58	18	21	19	4	4	4	6	5	5	5	5	5	5	6	4	136	35	34	33	34	5	6	4	5	5	4	4	5	4	6
2	1	2	1	2	2	24	16	8	4	2	4	4	2	2	1	1	3	1	51	20	15	16	5	6	3	3	4	5	3	2	5	5	7	3	104	27	24	28	25	4	4	4	3	4	3	4	3	4	3
2	1	2	2	2	2	24	14	10	2	4	2	4	2	2	2	2	2	2	71	24	23	24	6	6	5	6	6	6	6	6	6	6	6	6	114	32	23	33	26	5	2	5	3	5	3	5	3	4	5
2	1	2	1	2	2	15	10	5	1	2	3	2	2	1	1	1	1	1	65	22	21	22	6	6	4	5	5	5	5	5	5	5	7	7	146	40	37	34	35	5	4	6	6	6	3	6	6	6	7
2	1	2	1	2	2	26	17	9	3	2	4	4	4	2	2	1	2	2	60	19	19	22	5	4	5	5	5	5	5	4	6	5	5	6	87	25	21	22	19	4	2	5	2	3	3	5	2	4	2
2	1	2	2	2	2	15	9	6	2	1	2	3	1	1	1	1	2	1	67	21	23	23	4	5	6	5	6	5	6	6	6	6	6	6	160	43	44	36	37	6	6	6	7	7	7	6	6	6	5
2	1	2	2	1	2	20	12	8	4	4	1	2	1	1	1	2	2	2	79	28	23	28	7	7	6	6	7	7	7	4	7	7	7	7	168	40	44	42	42	6	5	4	6	5	5	6	7	6	7
2	1	2	2	2	2	13	8	5	1	3	1	2	1	1	1	1	1	1	67	23	20	24	5	6	6	6	6	6	6	2	6	6	6	6	139	36	30	37	36	5	3	6	6	6	4	5	3	3	4
2	1	2	1	2	2	20	12	8	2	1	3	5	1	1	3	1	2	1	79	28	27	24	7	7	6	7	7	6	6	7	6	7	7	6	110	29	21	33	27	6	3	6	5	6	2	5	1	5	1
2	1	2	1	2	1	16	11	5	3	3	1	3	1	1	1	1	1	1	69	24	23	22	6	7	6	5	6	5	5	6	6	5	6	6	132	34	28	33	37	6	5	5	5	5	4	4	3	4	4
1	1	2	1	1	1	21	11	10	5	1	1	3	1	1	1	2	3	3	83	28	28	27	7	7	7	7	7	7	7	7	7	7	7	6	159	33	42	42	42	4	3	4	7	6	7	5	5	7	4
2	1	2	2	1	2	21	10	11	1	1	2	4	2	2	2	2	3	2	62	20	24	18	5	5	6	6	5	4	3	6	6	5	6	5	131	33	28	37	33	5	5	6	4	4	3	5	2	6	4
2	1	2	2	2	2	22	15	7	2	4	3	4	2	1	1	1	3	1	55	22	14	19	6	6	4	3	5	5	4	3	5	5	4	5	86	20	23	25	18	4	2	4	5	2	2	3	6	2	3
1	1	2	1	2	2	25	10	15	2	2	2	2	2	3	3	3	3	3	60	20	20	20	5	5	5	5	5	5	5	5	5	5	5	5	123	32	32	30	29	4	5	5	5	5	5	4	4	5	4
2	1	2	1	2	2	29	17	12	3	3	3	5	3	2	2	2	3	3	47	13	18	16	2	1	2	5	7	3	3	5	3	3	6	7	100	26	21	24	29	1	5	4	6	5	1	3	2	4	2
2	1	2	2	1	1	33	17	16	3	3	5	3	3	1	1	4	5	5	33	9	17	7	1	1	5	5	2	2	2	2	2	5	5	1	96	27	28	20	21	4	4	5	3	4	5	3	4	4	3
2	1	2	2	2	2	24	12	12	2	2	4	2	2	1	2	4	3	2	64	22	23	19	6	6	7	5	5	5	4	5	5	5	6	5	119	29	26	35	29	5	6	4	5	3	3	3	3	5	3
2	1	2	2	1	2	20	10	10	2	2	2	2	2	2	2	2	2	2	72	24	24	24	6	6	7	6	6	6	6	7	6	6	4	6	135	33	35	33	34	5	4	4	5	5	4	5	5	5	5
2	1	2	1	2	2	14	8	6	4	1	1	1	1	1	1	1	1	2	81	26	27	28	6	6	7	7	7	7	7	7	7	7	6	7	153	39	38	41	35	7	3	3	7	7	3	5	6	3	7
2	1	2	1	2	2	16	10	6	2	2	1	4	1	1	1	1	1	2	62	22	20	20	6	6	5	5	5	5	5	5	5	5	5	5	109	32	28	26	23	5	4	5	4	5	5	4	4	4	4
1	1	2	1	2	2	28	13	15	3	3	1	3	3	3	3	3	3	3	47	15	16	16	3	4	4	4	4	4	4	4	4	4	4	4	101	27	25	25	24	4	4	4	4	4	3	3	4	3	4
2	1	2	1	2	2	25	17	8	3	4	4	4	2	2	2	1	1	2	70	24	22	24	6	6	4	6	6	6	6	6	6	6	6	6	103	24	29	24	26	4	3	3	5	3	3	4	5	5	4
2	1	2	1	2	2	14	8	6	1	1	2	2	2	1	1	1	2	1	58	22	11	25	5	6	2	2	5	6	6	4	7	6	3	6	89	22	22	20	25	4	3	2	3	2	2	4	2	5	4
1	1	2	1	1	2	16	10	6	2	2	2	3	1	1	1	2	1	1	52	16	19	17	3	4	4	4	4	5	4	6	4	5	5	4	140	37	36	37	30	4	6	5	5	6	4	5	5	5	5
2	1	2	2	2	2	31	17	14	3	4	3	5	2	3	2	3	3	3	47	19	10	18	5	5	3	2	5	5	5	3	4	4	2	4	102	25	24	31	22	4	4	4	3	3	2	5	2	6	2
1	1	2	2	1	2	35	25	10	5	5	5	5	5	1	1	1	3	4	76	27	21	28	6	7	5	6	7	7	7	6	7	7	4	7	85	25	24	26	10	3	2	4	4	3	3	4	1	4	3
1	1	2	2	1	2	21	12	9	1	3	3	4	1	1	1	2	4	1	72	24	23	25	4	7	6	6	6	6	6	4	7	7	7	6	133	30	30	36	37	6	5	6	3	4	3	3	5	4	3
1	2	2	2	1	2	20	10	10	2	2	2	2	2	2	2	2	2	2	60	20	21	19	5	4	6	5	6	6	4	5	5	5	5	4	134	29	38	35	32	3	4	4	6	6	5	2	6	6	6
2	1	2	2	1	2	36	20	16	4	4	4	4	4	4	4	2	4	2	75	28	24	23	7	7	7	7	7	7	6	3	6	7	7	4	46	10	18	8	10	1	3	1	1	1	6	1	2	3	2
2	1	2	1	2	2	11	5	6	1	1	1	1	1	1	1	1	2	1	49	17	15	17	4	5	4	4	4	4	4	3	6	4	4	3	98	24	24	23	27	4	2	4	5	5	3	4	2	5	2
1	1	2	2	1	1	28	14	14	4	4	2	2	2	2	2	2	4	4	71	22	24	25	6	4	6	6	6	7	7	6	5	6	6	6	160	46	47	36	31	7	7	7	7	7	7	7	6	7	5
2	1	2	2	2	2	21	13	8	2	3	2	4	2	1	1	1	4	1	60	23	14	23	6	5	2	6	6	5	5	3	7	6	3	6	95	28	18	28	21	3	2	5	2	5	2	5	1	5	3
2	1	2	2	1	2	13	8	5	1	1	1	4	1	1	1	1	1	1	82	27	27	28	6	7	6	7	7	7	7	7	7	7	7	7	149	38	36	38	37	6	5	4	6	5	4	6	4	4	6
2	1	2	2	2	1	23	14	9	2	2	3	5	2	1	1	1	3	3	29	8	12	9	2	2	3	3	2	2	2	2	3	2	4	2	83	20	20	24	19	5	3	1	1	1	2	2	2	4	3
2	1	2	2	2	2	19	7	12	1	1	2	2	1	2	1	2	4	3	80	26	27	27	6	6	7	7	7	7	6	6	7	7	7	7	154	44	41	36	33	7	7	5	6	6	5	6	5	7	7
1	1	2	1	2	2	23	13	10	2	4	2	3	2	2	1	2	3	2	59	20	20	19	5	6	6	6	4	5	5	4	5	5	4	4	121	32	25	30	34	5	5	4	4	4	2	5	3	5	4
1	1	2	1	2	2	18	13	5	3	2	2	4	2	1	1	1	1	1	63	21	18	24	5	4	5	5	5	6	6	5	7	7	3	5	120	34	28	32	26	4	6	6	6	4	5	6	2	6	3
2	1	2	2	2	2	18	9	9	1	1	2	4	1	3	1	1	1	3	69	19	25	25	4	6	4	7	3	6	5	7	7	6	7	7	126	31	29	32	34	6	5	5	5	5	5	5	3	4	3
2	1	2	1	2	2	20	10	10	2	2	2	2	2	1	2	1	4	2	84	28	28	28	7	7	7	7	7	7	7	7	7	7	7	7	142	35	32	37	38	5	5	5	6	5	3	5	5	6	5
2	1	2	1	2	1	13	7	6	1	1	1	3	1	1	1	1	2	1	70	24	22	24	6	6	4	6	6	6	6	6	6	6	6	6	155	41	44	34	36	6	7	7	7	7	6	6	7	6	2
2	1	2	1	2	2	10	5	5	1	1	1	1	1	1	1	1	1	1	84	28	28	28	7	7	7	7	7	7	7	7	7	7	7	7	154	41	41	36	36	7	6	7	7	7	7	7	6	7	2
1	1	2	2	1	2	16	8	8	2	1	2	1	2	2	2	1	2	1	83	28	28	27	7	7	7	7	7	7	6	7	7	7	7	7	152	43	40	32	37	6	5	5	5	6	5	7	7	6	7
2	1	2	1	2	1	21	11	10	2	2	3	2	2	2	2	2	2	2	51	15	18	18	3	4	5	5	3	4	4	3	5	5	5	5	105	23	23	30	29	4	3	2	2	2	3	3	2	5	4
2	1	2	1	2	1	21	10	11	2	3	2	2	1	1	1	3	4	2	69	23	22	24	5	6	4	6	6	6	6	6	6	6	6	6	116	29	29	28	30	5	2	6	5	5	4	3	4	5	3
1	1	2	1	2	2	20	12	8	2	2	2	4	2	1	1	1	3	2	73	23	28	22	5	6	7	7	7	6	5	7	6	5	7	5	155	39	35	41	40	7	5	6	6	6	5	5	5	6	5
2	1	2	2	2	2	19	9	10	2	2	2	2	1	1	2	1	3	3	73	22	27	24	4	6	7	7	6	6	6	7	6	6	6	6	124	31	37	29	27	4	5	4	6	5	5	5	6	5	4
2	1	2	1	2	1	21	11	10	2	2	3	2	2	2	2	2	2	2	44	15	12	17	3	4	4	3	3	4	4	3	5	5	2	4	111	27	31	28	25	4	3	3	5	4	3	3	5	4	6
1	1	2	1	2	2	18	12	6	2	4	2	2	2	2	1	1	1	1	78	26	24	28	6	6	7	7	7	7	7	7	7	7	3	7	148	34	36	38	40	5	6	3	5	5	5	4	6	5	5
1	1	2	2	2	2	11	6	5	2	1	1	1	1	1	1	1	1	1	74	25	26	23	7	7	7	6	6	5	6	6	6	5	7	6	166	48	44	41	33	7	6	7	6	7	7	7	6	6	7
1	1	2	2	2	2	22	13	9	3	3	2	4	1	2	2	1	2	2	62	21	20	21	6	6	5	5	4	5	6	6	6	5	4	4	120	34	26	31	29	3	7	7	5	4	7	5	1	5	1
2	1	2	2	2	2	19	11	8	2	2	2	3	2	1	1	1	3	2	69	24	23	22	5	6	5	6	6	4	4	6	7	7	6	7	130	38	29	31	32	6	6	5	6	5	4	5	3	4	5
2	1	2	2	2	1	20	10	10	2	2	2	2	2	2	2	2	2	2	58	22	12	24	6	6	4	4	6	6	6	2	6	4	2	6	123	29	30	29	35	4	4	4	6	3	4	4	2	4	6
2	1	2	1	2	2	15	10	5	1	3	1	4	1	1	1	1	1	1	48	19	15	14	5	6	3	5	5	4	3	5	4	3	2	3	152	37	37	41	37	4	6	5	6	6	4	5	5	6	6
2	1	2	1	2	1	31	18	13	3	4	4	4	3	2	2	1	3	5	44	14	6	24	2	3	1	2	5	6	5	1	6	4	2	7	110	28	24	35	23	6	2	4	3	2	1	4	6	4	3
2	1	2	1	2	1	18	12	6	2	3	2	3	2	2	1	1	1	1	54	16	21	17	5	2	5	5	5	4	4	5	5	4	6	4	137	39	33	31	34	4	6	5	6	6	4	5	5	3	6
2	1	2	1	2	2	21	14	7	3	3	2	4	2	1	1	2	2	1	78	25	26	27	5	6	7	7	7	7	7	6	7	7	6	6	124	30	25	34	35	4	3	3	5	4	3	5	5	4	6
2	1	2	2	2	1	16	10	6	5	1	1	2	1	1	1	1	2	1	77	25	28	24	7	6	7	7	6	6	5	7	7	6	7	6	165	46	44	37	38	7	6	7	7	7	6	6	6	7	6
1	1	2	2	1	2	21	11	10	2	2	2	3	2	2	2	2	2	2	61	20	21	20	5	5	5	5	5	5	5	6	5	5	5	5	120	31	26	36	27	5	6	6	5	4	3	4	3	5	3
2	1	2	2	2	2	11	6	5	1	1	1	2	1	1	1	1	1	1	72	23	27	22	6	6	7	7	5	5	5	7	6	6	6	6	126	35	30	28	33	5	4	3	5	6	3	6	3	4	7
2	1	2	1	2	2	29	16	13	3	3	3	4	3	3	3	3	1	3	48	16	16	16	4	4	4	4	4	4	4	4	4	4	4	4	99	26	27	24	22	3	3	4	4	4	3	4	5	4	4
1	1	2	2	1	2	11	6	5	1	2	1	1	1	1	1	1	1	1	84	28	28	28	7	7	7	7	7	7	7	7	7	7	7	7	124	31	25	35	33	6	1	5	5	5	2	6	2	3	3
2	1	3	1	2	2	13	6	7	1	1	1	1	2	1	1	1	3	1	84	28	28	28	7	7	7	7	7	7	7	7	7	7	7	7	159	39	41	40	39	5	6	4	4	6	6	5	7	6	7
2	1	3	2	1	2	10	5	5	1	1	1	1	1	1	1	1	1	1	84	28	28	28	7	7	7	7	7	7	7	7	7	7	7	7	147	43	33	36	35	7	6	7	7	7	7	7	3	4	4
2	1	3	2	1	2	22	17	5	5	5	1	5	1	1	1	1	1	1	78	22	28	28	7	7	7	7	7	7	7	7	7	1	7	7	80	13	19	30	18	1	1	1	1	1	1	1	1	1	1
2	1	3	2	1	2	20	13	7	2	4	2	4	1	1	1	1	2	2	73	21	28	24	4	5	7	7	7	6	6	7	6	5	7	6	124	36	29	32	27	6	3	5	5	6	6	6	3	5	5
2	1	3	2	2	2	23	16	7	4	4	2	4	2	1	3	1	1	1	52	20	20	12	5	6	5	6	6	2	2	4	6	3	5	2	77	16	15	25	21	2	2	2	2	2	2	2	2	2	2
1	1	3	2	2	2	29	15	14	3	4	2	4	2	2	2	2	4	4	75	25	27	23	6	6	7	7	7	5	6	6	6	6	7	6	128	37	28	32	31	5	7	6	6	5	4	6	2	6	2
2	1	3	2	1	2	26	17	9	3	3	5	5	1	1	1	1	5	1	69	25	16	28	4	7	4	4	7	7	7	1	7	7	7	7	81	32	13	20	16	4	7	6	1	5	1	3	1	3	1
2	1	3	1	2	2	21	15	6	2	4	2	4	3	2	1	1	1	1	50	18	15	17	6	5	4	4	3	4	4	4	4	4	3	5	103	27	22	28	26	4	5	4	3	3	4	3	2	3	3
2	1	3	2	2	2	36	19	17	3	4	4	4	4	3	3	3	4	4	48	16	16	16	4	4	4	4	4	4	4	4	4	4	4	4	104	28	23	25	28	5	4	3	3	4	2	4	3	5	3
1	1	3	2	1	1	15	10	5	2	2	1	4	1	1	1	1	1	1	65	22	17	26	6	6	4	4	4	6	6	4	7	6	5	7	152	42	30	41	39	7	6	7	6	7	5	6	1	6	3
2	1	3	1	2	2	16	9	7	2	2	3	1	1	1	1	1	3	1	84	28	28	28	7	7	7	7	7	7	7	7	7	7	7	7	126	35	26	34	31	5	5	6	5	5	3	5	3	6	4
2	1	3	2	1	1	14	9	5	1	1	4	2	1	1	1	1	1	1	69	28	28	13	7	7	7	7	7	5	1	7	5	7	7	2	129	32	33	25	39	6	1	7	7	7	7	3	6	2	5
1	1	3	1	2	2	10	5	5	1	1	1	1	1	1	1	1	1	1	81	28	25	28	7	7	7	7	7	7	7	4	7	7	7	7	163	45	49	29	40	6	6	7	7	7	7	7	7	7	7
2	1	3	2	2	2	13	8	5	1	1	1	4	1	1	1	1	1	1	55	20	17	18	6	4	4	4	5	4	4	4	5	5	5	5	113	31	27	30	25	4	3	4	4	6	4	5	3	4	4
2	1	3	1	2	2	11	5	6	1	1	1	1	1	1	1	1	2	1	69	22	23	24	4	6	6	6	6	6	6	6	6	6	5	6	109	28	28	26	27	4	4	4	4	4	4	4	4	4	4
1	1	3	2	1	2	13	8	5	2	1	1	3	1	1	1	1	1	1	83	27	28	28	6	7	7	7	7	7	7	7	7	7	7	7	154	38	38	41	37	6	5	4	6	5	4	6	7	6	6
1	1	3	1	2	1	10	5	5	1	1	1	1	1	1	1	1	1	1	84	28	28	28	7	7	7	7	7	7	7	7	7	7	7	7	176	49	43	42	42	7	7	7	7	7	7	7	1	7	7
2	1	3	2	1	2	11	6	5	1	2	1	1	1	1	1	1	1	1	84	28	28	28	7	7	7	7	7	7	7	7	7	7	7	7	174	47	43	42	42	7	7	5	7	7	7	7	6	7	7
2	1	3	1	2	2	31	19	12	3	4	3	5	4	3	2	2	3	2	46	17	14	15	4	5	3	5	3	4	3	2	5	5	4	3	107	28	22	29	28	5	3	4	3	5	3	4	3	4	2
2	1	3	2	2	2	19	14	5	4	3	2	3	2	1	1	1	1	1	58	19	19	20	4	5	5	5	5	5	5	4	5	5	5	5	122	32	31	28	31	4	5	5	5	5	5	5	3	5	3
2	1	3	1	2	2	17	12	5	3	3	1	4	1	1	1	1	1	1	42	17	6	19	4	4	1	3	4	5	4	1	5	5	1	5	106	27	24	34	21	4	4	4	4	5	4	5	1	5	1
2	1	3	2	2	1	10	5	5	1	1	1	1	1	1	1	1	1	1	84	28	28	28	7	7	7	7	7	7	7	7	7	7	7	7	177	47	46	42	42	7	6	6	7	7	5	7	7	7	7
2	2	3	2	2	2	10	5	5	1	1	1	1	1	1	1	1	1	1	76	26	28	22	6	6	7	7	7	6	6	7	5	7	7	5	100	19	37	21	23	4	3	2	7	3	6	4	6	4	2
2	1	3	2	1	2	10	5	5	1	1	1	1	1	1	1	1	1	1	84	28	28	28	7	7	7	7	7	7	7	7	7	7	7	7	173	46	44	41	42	7	6	7	7	7	7	7	6	6	6
2	1	3	1	2	2	24	14	10	4	2	2	4	2	2	2	2	2	2	71	24	24	23	6	6	6	6	6	6	5	6	6	6	6	6	116	29	31	30	26	5	3	3	3	5	5	5	5	5	3
2	1	3	2	1	2	20	15	5	2	3	3	4	3	1	1	1	1	1	84	28	28	28	7	7	7	7	7	7	7	7	7	7	7	7	163	43	37	41	42	7	6	6	7	6	6	6	2	6	6
1	1	3	2	1	2	17	8	9	3	1	2	1	1	1	1	1	5	1	84	28	28	28	7	7	7	7	7	7	7	7	7	7	7	7	165	47	36	40	42	7	7	7	7	7	7	6	1	6	6
2	1	3	1	2	2	29	19	10	3	4	4	4	4	2	2	2	2	2	59	20	20	19	5	5	5	5	5	5	4	5	5	5	5	5	111	26	27	28	30	4	5	4	4	3	3	3	5	4	4
1	1	3	2	1	2	19	9	10	2	2	1	2	2	2	1	2	4	1	80	25	27	28	6	6	7	6	6	7	7	7	7	7	7	7	112	32	28	25	27	4	6	4	4	4	4	4	4	4	6
1	1	3	1	2	2	20	12	8	3	2	2	3	2	1	1	1	3	2	66	21	21	24	5	5	6	6	5	6	6	6	6	6	3	6	127	26	40	34	27	5	3	4	6	5	6	4	7	5	2
1	1	3	1	2	2	25	15	10	2	4	4	4	1	1	1	2	5	1	65	23	18	24	6	5	6	5	6	6	6	3	6	6	4	6	117	38	26	21	32	6	6	5	2	5	2	6	1	5	4
2	1	3	2	1	2	26	14	12	3	3	2	4	2	2	2	2	3	3	55	24	9	22	6	6	2	2	6	5	5	2	6	6	3	6	130	34	33	37	26	5	3	4	5	6	5	6	3	4	5
1	1	3	2	2	2	11	6	5	1	1	1	2	1	1	1	1	1	1	75	24	25	26	6	6	6	6	6	6	7	7	7	6	6	6	142	36	35	35	36	5	6	6	6	5	5	5	4	5	5
2	1	3	2	2	1	18	11	7	3	3	1	3	1	1	1	1	2	2	62	23	17	22	6	5	4	5	6	5	5	5	6	6	3	6	116	29	27	30	30	5	4	4	4	4	3	4	3	5	4
2	1	3	2	1	1	15	7	8	1	1	1	3	1	1	1	4	1	1	83	28	28	27	7	7	7	7	7	7	7	7	7	7	7	6	158	43	34	42	39	7	2	7	3	7	3	6	3	7	7
2	1	3	1	2	2	25	14	11	3	2	2	5	2	2	2	1	2	4	71	20	26	25	2	5	7	7	7	7	6	6	6	6	6	6	109	23	25	32	29	2	5	2	5	2	3	4	2	5	3
1	1	3	2	2	1	11	5	6	1	1	1	1	1	1	1	1	1	2	66	22	21	23	5	5	5	5	6	6	6	6	6	6	5	5	129	36	28	30	35	5	5	5	5	5	5	5	3	5	6
1	2	3	2	1	2	21	12	9	2	2	2	4	2	2	1	2	2	2	65	20	21	24	5	6	6	5	5	6	6	5	6	4	5	6	113	29	28	27	29	5	6	4	5	4	5	3	4	3	3
2	1	3	2	1	2	19	10	9	2	2	2	3	1	1	1	2	2	3	73	21	28	24	7	6	7	7	1	5	5	7	7	7	7	7	152	37	42	42	31	4	5	4	6	5	6	7	7	7	5
2	1	3	2	2	2	10	5	5	1	1	1	1	1	1	1	1	1	1	84	28	28	28	7	7	7	7	7	7	7	7	7	7	7	7	163	38	41	42	42	5	5	4	5	4	6	7	7	5	7
1	1	3	2	1	2	15	5	10	1	1	1	1	1	1	3	1	1	4	72	24	24	24	6	6	6	6	6	6	6	6	6	6	6	6	151	34	37	42	38	5	3	4	6	6	3	6	6	5	6
2	1	3	1	2	2	22	10	12	3	2	2	1	2	2	2	3	3	2	56	20	17	19	5	5	4	5	5	5	4	4	5	5	4	5	126	36	34	28	28	5	6	5	5	5	5	5	5	5	5
1	1	3	1	2	2	31	15	16	3	3	3	3	3	3	3	3	3	4	60	20	20	20	5	5	5	5	5	5	5	5	5	5	5	5	82	20	19	22	21	4	2	4	3	3	2	2	2	3	3
2	1	3	1	1	2	24	16	8	3	4	2	5	2	3	2	1	1	1	47	19	9	19	4	5	2	2	4	4	4	2	6	6	3	5	77	17	16	19	25	4	2	2	3	3	2	2	2	2	2
2	1	3	2	1	2	14	9	5	5	1	1	1	1	1	1	1	1	1	66	22	21	23	4	4	4	4	7	4	5	6	7	7	7	7	147	30	36	39	42	3	1	7	7	4	4	4	4	4	4
2	1	3	1	1	2	28	16	12	3	3	4	4	2	2	2	3	2	3	66	21	24	21	5	5	6	7	6	5	4	6	6	5	5	6	115	31	27	27	30	4	5	5	6	4	4	5	2	4	4
2	1	3	1	2	2	11	6	5	1	1	1	2	1	1	1	1	1	1	69	24	22	23	6	6	5	6	6	5	6	5	6	6	6	6	109	27	25	27	30	4	2	3	5	4	2	4	2	5	5
2	1	3	2	1	2	12	7	5	2	2	1	1	1	1	1	1	1	1	70	23	23	24	6	5	6	6	6	6	6	5	6	6	6	6	120	32	32	29	27	5	5	4	4	4	5	4	5	5	6
2	1	3	1	2	1	15	7	8	3	1	1	1	1	1	1	1	3	2	70	24	23	23	6	6	6	6	6	6	6	6	6	6	5	5	126	29	26	36	35	4	6	4	4	4	4	4	3	4	3
2	1	3	1	2	2	19	12	7	4	2	2	3	1	1	1	1	2	2	76	27	26	23	6	7	6	7	7	6	5	7	6	7	6	6	119	33	28	25	33	5	4	5	5	4	5	5	2	5	5
2	1	3	1	2	2	25	20	5	4	4	4	4	4	1	1	1	1	1	84	28	28	28	7	7	7	7	7	7	7	7	7	7	7	7	114	33	26	28	27	7	3	7	5	5	1	5	1	5	1
1	1	3	2	2	2	21	12	9	3	2	2	3	2	2	2	2	1	2	70	22	24	24	6	4	6	6	6	6	6	6	6	6	6	6	156	42	42	36	36	6	6	6	6	6	6	6	6	6	6
2	1	3	1	1	2	13	6	7	1	2	1	1	1	1	1	1	1	3	61	21	20	20	6	5	5	5	5	5	5	5	5	5	5	5	135	36	34	32	33	4	6	4	5	5	3	5	3	6	6
1	1	3	2	2	2	11	6	5	1	2	1	1	1	1	1	1	1	1	80	25	27	28	6	5	6	7	7	7	7	7	7	7	7	7	164	46	43	36	39	7	5	7	7	7	7	7	5	7	6
1	1	3	2	2	1	22	12	10	2	2	1	5	2	1	1	1	3	4	84	28	28	28	7	7	7	7	7	7	7	7	7	7	7	7	159	46	29	42	42	7	6	7	7	7	3	5	3	7	7
2	1	3	1	2	2	10	5	5	1	1	1	1	1	1	1	1	1	1	71	23	24	24	5	6	6	6	6	6	6	6	6	6	6	6	156	42	42	36	36	6	6	6	6	6	6	6	6	6	6
2	1	3	2	2	2	21	16	5	4	4	3	4	1	1	1	1	1	1	70	24	22	24	6	6	5	6	6	6	6	5	6	6	6	6	145	37	38	37	33	6	3	6	6	6	6	6	3	6	4
2	1	3	1	2	2	18	12	6	1	3	2	4	2	1	1	1	2	1	75	27	23	25	7	7	6	6	7	7	6	5	6	6	6	6	126	34	32	33	27	6	3	6	6	6	4	5	3	5	3
1	1	3	2	1	2	26	14	12	3	4	2	3	2	1	2	2	4	3	59	17	22	20	5	5	6	5	3	5	5	6	5	4	5	5	115	29	31	30	25	4	5	4	5	4	3	4	5	5	3
1	1	3	1	2	1	16	7	9	3	1	1	1	1	1	1	2	2	3	74	24	26	24	6	6	7	7	6	6	6	6	6	6	6	6	146	38	37	36	35	5	6	4	6	6	6	6	4	6	5
2	1	3	1	2	1	11	5	6	1	1	1	1	1	1	1	1	1	2	82	28	28	26	7	7	7	7	7	6	6	7	7	7	7	7	154	42	39	34	39	6	5	5	6	7	6	6	3	6	6
1	1	3	2	1	2	10	5	5	1	1	1	1	1	1	1	1	1	1	71	24	23	24	6	6	6	6	6	6	6	5	6	6	6	6	127	35	33	30	29	6	6	5	6	5	5	5	6	5	3
1	1	3	2	1	1	22	15	7	3	3	3	4	2	1	1	1	3	1	47	15	16	16	4	3	4	4	4	4	4	4	4	4	4	4	104	28	28	24	24	4	4	4	4	4	4	4	4	4	4
2	1	3	2	2	2	22	16	6	4	4	2	4	2	1	1	1	2	1	59	24	9	26	6	6	3	2	6	7	7	2	6	6	2	6	85	21	16	22	26	6	2	3	3	2	2	3	2	2	2
2	1	3	1	2	2	25	18	7	4	5	3	4	2	1	1	1	3	1	55	18	17	20	5	4	4	5	5	5	5	3	5	4	5	5	106	25	25	28	28	3	5	4	3	3	3	4	3	4	3
2	1	3	2	2	2	30	15	15	2	3	3	4	3	3	3	3	3	3	48	16	16	16	4	4	4	4	4	4	4	4	4	4	4	4	104	28	28	24	24	4	4	4	4	4	4	4	4	4	4
2	1	3	2	1	2	12	7	5	1	1	1	3	1	1	1	1	1	1	82	28	26	28	7	7	7	7	7	7	7	5	7	7	7	7	134	40	23	37	34	7	3	6	5	7	2	6	2	5	6
2	1	3	2	1	1	22	13	9	3	2	2	4	2	2	2	1	2	2	60	20	20	20	5	5	5	5	5	5	5	5	5	5	5	5	153	41	41	39	32	7	3	7	7	7	5	7	2	7	3
2	1	3	2	1	1	13	8	5	1	1	2	2	2	1	1	1	1	1	72	24	24	24	6	6	6	6	6	6	6	6	6	6	6	6	147	37	36	36	38	6	3	5	6	6	5	6	5	5	5
1	1	3	2	1	2	25	14	11	3	3	3	3	2	2	2	1	4	2	69	23	23	23	6	6	6	5	5	5	6	6	6	6	6	6	123	30	34	29	30	4	4	5	5	5	5	5	5	4	4
2	1	3	2	1	1	13	8	5	1	3	1	2	1	1	1	1	1	1	65	27	19	19	7	7	3	7	7	6	4	2	6	6	7	3	148	35	39	41	33	4	5	4	7	7	2	5	7	7	3
1	1	3	2	2	2	10	5	5	1	1	1	1	1	1	1	1	1	1	43	20	11	12	4	6	6	1	3	1	2	3	5	7	1	4	98	34	11	30	23	7	7	5	1	5	1	1	1	4	6
1	1	3	2	2	2	21	9	12	2	2	1	2	2	2	2	3	3	2	55	16	20	19	3	3	5	5	5	4	4	5	5	5	5	6	112	24	26	33	29	3	2	4	5	3	3	4	3	4	3
2	1	3	2	2	2	15	9	6	1	1	2	4	1	1	1	1	2	1	82	28	27	27	7	7	7	7	7	7	7	6	7	7	7	6	121	34	26	34	27	6	3	4	5	5	4	6	2	5	4
2	1	3	1	2	2	29	17	12	4	3	3	4	3	2	4	2	2	2	72	24	24	24	6	6	6	6	6	6	6	6	6	6	6	6	116	29	27	29	31	4	6	4	6	4	3	4	2	5	3
1	1	3	1	2	2	12	7	5	1	1	1	2	2	1	1	1	1	1	84	28	28	28	7	7	7	7	7	7	7	7	7	7	7	7	135	37	34	31	33	6	5	5	6	5	5	5	4	6	6
1	1	3	1	2	2	19	8	11	1	2	1	2	2	1	1	3	3	3	65	24	22	19	5	6	6	6	6	6	5	5	4	7	5	4	138	33	36	39	30	4	7	4	6	5	5	4	6	6	6
1	1	3	1	2	2	24	12	12	3	3	2	2	2	3	2	2	2	3	54	20	14	20	5	5	3	4	5	5	5	4	5	5	3	5	117	29	31	26	31	4	5	4	5	4	3	3	5	3	6
2	1	3	2	1	1	15	9	6	2	1	1	4	1	1	1	1	2	1	80	28	25	27	7	7	7	7	7	7	6	5	7	7	6	7	105	26	23	29	27	6	2	4	6	5	1	4	3	3	1
2	1	3	2	2	2	22	17	5	5	5	1	5	1	1	1	1	1	1	84	28	28	28	7	7	7	7	7	7	7	7	7	7	7	7	106	22	12	37	35	5	1	5	1	3	1	3	1	3	3
2	1	3	2	2	2	24	14	10	4	4	2	3	1	1	1	2	3	3	37	12	12	13	3	3	3	3	3	3	3	3	4	3	3	3	95	26	23	23	23	4	3	4	3	4	3	4	3	4	3
2	1	3	1	2	2	12	7	5	1	1	1	3	1	1	1	1	1	1	72	24	24	24	6	6	6	6	6	6	6	6	6	6	6	6	142	38	34	39	31	6	5	6	6	6	6	6	4	6	4
2	2	3	1	2	2	15	10	5	3	1	1	4	1	1	1	1	1	1	63	20	21	22	5	5	5	5	4	5	5	6	6	6	5	6	84	24	22	21	17	4	5	4	2	2	2	2	3	4	3
2	1	3	1	2	2	14	9	5	3	2	1	2	1	1	1	1	1	1	73	25	22	26	6	6	5	6	6	6	6	6	7	7	5	7	75	13	16	28	18	4	1	1	5	2	1	2	1	2	1
2	1	3	1	2	2	23	12	11	2	2	2	4	2	2	3	2	3	1	55	19	16	20	5	5	4	4	4	5	5	3	5	5	5	5	93	22	25	23	23	3	3	3	3	3	3	3	4	3	4
2	1	3	2	2	2	20	10	10	2	2	2	2	2	2	2	2	2	2	54	19	18	17	4	5	4	4	4	4	4	4	4	6	6	5	110	31	28	25	26	5	5	4	4	4	4	4	4	4	5
2	1	3	2	1	1	15	8	7	1	1	1	4	1	1	1	1	3	1	49	17	22	10	5	2	5	7	5	2	2	3	3	5	7	3	140	33	32	40	35	4	1	3	7	4	2	7	2	6	7
2	1	3	2	1	2	25	13	12	3	3	3	2	2	2	2	2	3	3	48	16	16	16	4	4	4	4	4	4	4	4	4	4	4	4	114	28	29	29	28	4	4	4	4	4	3	4	3	4	5
1	1	3	2	1	2	21	11	10	3	2	2	2	2	2	2	2	2	2	60	20	20	20	5	5	5	5	5	5	5	5	5	5	5	5	107	28	27	28	24	4	5	4	4	4	4	4	3	5	3
1	1	3	2	2	2	23	11	12	3	1	2	4	1	1	2	2	3	4	83	27	28	28	7	6	7	7	7	7	7	7	7	7	7	7	132	31	26	36	39	5	3	4	5	5	2	5	2	4	5
1	1	3	1	2	2	11	6	5	1	2	1	1	1	1	1	1	1	1	84	28	28	28	7	7	7	7	7	7	7	7	7	7	7	7	155	41	36	42	36	7	7	7	7	7	3	3	6	6	4
1	1	3	1	2	2	23	13	10	3	3	2	4	1	2	2	1	1	4	58	21	16	21	5	6	4	4	5	5	5	4	5	5	4	6	119	30	31	31	27	4	5	5	5	5	5	4	4	5	2
2	1	3	2	1	2	28	15	13	4	5	2	2	2	2	2	2	4	3	48	17	12	19	5	5	4	3	2	5	3	1	6	5	4	5	114	32	28	27	27	4	6	4	6	5	5	5	2	4	3
1	1	3	2	1	2	16	11	5	3	1	1	5	1	1	1	1	1	1	46	14	11	21	5	2	2	2	2	6	5	3	5	5	4	5	130	34	25	40	31	6	6	5	4	4	4	5	2	6	2
1	1	3	1	2	2	20	15	5	5	4	2	2	2	1	1	1	1	1	82	28	26	28	7	7	6	6	7	7	7	7	7	7	7	7	150	37	38	35	40	5	6	5	6	7	6	5	5	6	3
1	1	3	2	2	2	12	7	5	2	2	1	1	1	1	1	1	1	1	83	28	27	28	7	7	7	7	7	7	7	6	7	7	7	7	172	43	45	42	42	6	6	6	6	6	6	6	6	7	6
1	1	3	2	1	2	26	11	15	2	3	1	3	2	4	4	2	3	2	52	16	18	18	5	5	5	5	3	5	5	2	5	3	6	3	115	30	25	33	27	4	5	6	5	4	3	6	3	6	2
1	1	3	2	1	1	42	22	20	4	5	3	5	5	3	5	4	4	4	35	10	11	14	2	1	2	4	2	4	4	3	4	5	2	2	119	31	22	33	33	4	7	4	4	4	2	4	2	4	3
2	1	3	2	1	2	11	6	5	1	1	1	2	1	1	1	1	1	1	68	24	21	23	7	6	4	5	5	5	4	6	7	6	6	7	126	31	27	35	33	5	3	4	5	5	3	6	3	3	3
1	1	3	2	2	2	22	7	15	1	1	1	3	1	1	3	4	4	3	78	27	27	24	7	6	7	7	7	7	7	6	5	7	7	5	113	29	26	28	30	5	3	3	5	5	3	6	3	5	4
2	1	3	2	2	2	28	15	13	1	4	4	3	3	2	2	2	4	3	68	24	20	24	6	6	6	5	6	6	6	4	6	6	5	6	154	41	33	42	38	6	6	6	6	6	4	7	3	6	5
1	1	3	2	1	2	23	12	11	2	2	2	4	2	2	1	2	3	3	54	22	17	15	4	6	5	5	6	4	2	5	5	6	2	4	99	25	25	24	25	3	4	3	3	3	3	3	3	5	4
1	1	3	2	1	1	10	5	5	1	1	1	1	1	1	1	1	1	1	68	24	20	24	6	6	6	5	6	6	6	4	6	6	5	6	144	37	36	36	35	6	7	6	6	4	4	5	3	5	4
2	1	3	2	1	2	20	10	10	2	2	2	2	2	1	1	2	3	3	73	24	24	25	6	6	6	6	6	6	6	6	7	6	6	6	136	35	35	34	32	6	4	4	6	6	5	6	5	6	4
2	2	3	2	1	2	18	9	9	2	2	1	3	1	1	1	1	3	3	71	24	23	24	6	6	6	6	6	6	6	6	6	6	5	6	135	35	31	34	35	5	4	4	5	6	3	6	3	5	5
1	1	3	2	1	1	17	12	5	3	3	1	4	1	1	1	1	1	1	60	20	19	21	5	6	5	6	5	5	5	4	6	4	4	5	96	23	23	26	24	4	4	2	5	3	3	4	3	3	4
1	1	3	1	2	2	20	13	7	4	2	2	4	1	1	1	2	1	2	72	23	22	27	5	6	7	4	6	6	7	5	7	6	6	7	136	34	35	33	34	5	7	4	7	6	7	3	3	5	2
1	1	3	2	1	2	12	7	5	2	1	1	2	1	1	1	1	1	1	72	24	24	24	6	6	6	6	6	6	6	6	6	6	6	6	150	39	36	35	40	5	6	6	6	7	6	6	4	6	4
1	1	3	2	2	2	10	5	5	1	1	1	1	1	1	1	1	1	1	82	28	26	28	7	7	7	7	7	7	7	5	7	7	7	7	167	49	38	40	40	7	7	7	7	7	4	7	7	7	7
2	1	3	2	1	2	26	14	12	2	3	3	4	2	1	1	2	4	4	53	18	12	23	5	4	3	3	4	6	6	3	5	5	3	6	105	28	28	25	24	5	3	6	4	4	4	4	4	5	2
2	1	3	2	2	2	13	6	7	1	1	1	2	1	2	1	1	2	1	71	23	25	23	6	6	7	6	5	6	5	6	6	6	6	6	140	34	34	36	36	5	4	4	6	5	6	4	5	5	6
2	1	3	2	2	1	21	10	11	2	2	2	2	2	2	2	2	3	2	84	28	28	28	7	7	7	7	7	7	7	7	7	7	7	7	150	42	37	35	36	7	6	6	5	5	4	6	5	6	6
1	1	3	1	2	2	21	11	10	2	2	2	3	2	2	2	2	2	2	84	28	28	28	7	7	7	7	7	7	7	7	7	7	7	7	162	44	41	41	36	6	5	7	7	7	5	6	6	6	6
2	1	3	2	1	2	22	12	10	3	3	3	2	1	1	4	1	3	1	32	9	19	4	2	1	6	6	1	1	1	2	1	5	5	1	167	44	42	42	39	7	7	7	7	7	7	7	6	7	2
2	2	3	2	2	2	19	9	10	1	2	4	1	1	1	2	1	4	2	53	19	21	13	5	4	6	5	5	3	2	3	5	5	7	3	130	32	41	32	25	5	2	5	6	6	6	5	6	5	3
1	1	3	2	1	2	16	8	8	1	1	1	3	2	2	2	1	2	1	55	19	17	19	5	5	4	4	4	4	4	4	6	5	5	5	116	35	35	26	20	5	6	5	6	5	5	5	5	5	5
1	1	3	1	2	2	23	14	9	3	3	3	3	2	2	2	2	2	1	64	19	23	22	5	6	6	6	4	5	5	6	6	4	5	6	101	24	24	27	26	3	4	4	3	3	3	3	3	4	3
1	1	3	1	2	2	29	18	11	3	3	4	4	4	3	1	1	1	5	84	28	28	28	7	7	7	7	7	7	7	7	7	7	7	7	103	28	24	24	27	4	4	4	4	4	2	4	3	3	4
1	1	3	2	2	2	15	10	5	3	1	1	1	4	1	1	1	1	1	74	23	25	26	5	5	7	7	7	7	7	6	6	6	5	6	141	38	36	33	34	5	6	5	6	6	6	6	6	5	6
1	1	3	1	2	1	20	10	10	2	2	2	2	2	2	2	2	2	2	57	19	20	18	5	5	4	6	4	4	4	5	5	5	5	5	138	39	31	36	32	5	6	6	6	6	3	5	3	5	6
1	1	3	1	2	2	14	9	5	5	1	1	1	1	1	1	1	1	1	84	28	28	28	7	7	7	7	7	7	7	7	7	7	7	7	173	45	49	41	38	7	7	5	7	5	7	7	7	7	7
2	1	3	2	1	1	11	6	5	1	1	1	2	1	1	1	1	1	1	84	28	28	28	7	7	7	7	7	7	7	7	7	7	7	7	163	39	41	41	42	7	2	7	7	7	7	7	5	4	5
2	1	3	2	1	2	14	9	5	2	1	1	4	1	1	1	1	1	1	72	27	28	17	6	7	7	7	7	5	2	7	5	7	7	5	114	31	23	35	25	6	2	5	5	4	2	5	3	3	4
2	1	3	2	2	1	12	7	5	3	1	1	1	1	1	1	1	1	1	70	24	24	22	6	6	6	6	6	6	4	6	6	6	6	6	129	35	30	32	32	5	6	5	5	5	4	5	3	4	4
1	1	3	1	2	2	27	18	9	4	5	2	5	2	1	1	1	2	4	70	24	22	24	6	6	7	5	6	6	6	5	6	6	5	6	113	30	24	33	26	4	2	4	3	6	1	4	1	5	7
1	1	3	2	1	2	14	9	5	2	2	2	2	1	1	1	1	1	1	69	23	26	20	6	5	7	6	6	5	5	6	5	6	7	5	120	29	29	31	31	4	5	5	5	5	3	4	3	5	4
1	1	3	2	1	1	24	13	11	1	2	2	4	4	1	3	1	5	1	20	4	4	12	1	1	1	1	1	6	1	1	4	1	1	1	121	30	34	42	15	4	1	7	7	3	7	7	1	7	1
2	1	3	2	1	1	12	5	7	1	1	1	1	1	1	1	2	2	1	69	24	22	23	6	6	5	6	6	6	5	5	6	6	6	6	120	31	30	29	30	6	3	4	3	5	3	3	3	5	5
1	1	3	1	2	2	10	5	5	1	1	1	1	1	1	1	1	1	1	49	16	16	17	2	5	4	5	4	4	4	3	4	5	4	5	114	30	42	23	19	1	7	4	7	5	7	5	4	5	3
1	1	3	2	1	2	10	5	5	1	1	1	1	1	1	1	1	1	1	84	28	28	28	7	7	7	7	7	7	7	7	7	7	7	7	147	33	38	40	36	4	4	4	6	4	6	5	5	6	6
2	1	3	2	1	2	24	13	11	2	2	2	4	3	1	1	4	1	4	48	20	12	16	6	5	3	3	4	3	3	3	5	5	3	5	124	33	25	33	33	5	3	6	5	5	3	5	2	4	4
2	1	3	1	2	2	16	10	6	4	1	2	2	1	1	1	1	1	2	49	18	16	15	4	6	4	4	4	4	3	4	4	4	4	4	103	28	25	25	25	4	5	4	5	4	3	4	3	5	2
2	1	3	2	2	1	22	12	10	2	2	2	4	2	2	2	2	2	2	67	24	21	22	6	6	5	5	6	5	5	6	6	6	5	6	144	38	35	36	35	6	3	6	6	6	6	5	5	6	5
2	1	3	1	2	2	24	14	10	2	2	4	3	3	2	1	1	4	2	66	21	22	23	5	5	5	5	5	5	6	6	6	6	6	6	121	33	25	32	31	5	5	4	4	5	5	4	3	4	5
2	1	3	1	2	1	10	5	5	1	1	1	1	1	1	1	1	1	1	84	28	28	28	7	7	7	7	7	7	7	7	7	7	7	7	124	34	26	33	31	7	6	6	6	6	6	2	2	2	4
1	1	3	2	1	2	26	15	11	3	3	3	4	2	2	2	2	3	2	71	24	23	24	6	6	5	6	6	6	6	6	6	6	6	6	127	32	33	28	34	5	4	4	6	5	5	5	5	4	4
2	1	3	2	1	2	20	13	7	3	4	4	1	1	1	1	1	3	1	62	22	16	24	6	6	5	3	4	6	6	3	6	6	5	6	163	47	41	36	39	6	7	7	7	7	7	7	5	7	6
2	1	3	2	1	2	18	12	6	2	4	2	1	3	1	1	1	2	1	73	27	22	24	7	7	6	5	7	6	5	6	7	6	5	6	119	31	31	35	22	5	3	4	5	5	3	5	3	5	4
1	1	3	2	1	2	23	13	10	3	2	2	4	2	2	2	2	2	2	56	19	17	20	5	5	5	5	4	6	3	4	6	5	3	5	109	26	26	31	26	3	6	2	4	3	4	3	3	5	4
1	1	3	2	2	2	16	10	6	2	2	3	2	1	1	1	1	2	1	57	16	21	20	4	4	5	5	3	5	5	6	5	5	5	5	114	33	33	22	26	5	3	5	5	5	5	5	3	4	5
2	1	3	2	1	2	30	15	15	2	3	3	4	3	2	1	4	4	4	82	27	27	28	6	7	6	7	7	7	7	7	7	7	7	7	141	42	39	32	28	6	6	7	6	7	6	6	5	5	6
2	1	3	2	1	2	10	5	5	1	1	1	1	1	1	1	1	1	1	81	28	25	28	7	7	7	7	7	7	7	7	7	7	4	7	161	41	41	40	39	6	4	6	7	6	3	6	7	5	7
2	1	3	1	2	2	22	12	10	2	2	2	4	2	2	2	2	2	2	48	16	16	16	4	4	4	4	4	4	4	4	4	4	4	4	103	28	28	21	26	4	4	4	4	4	4	4	4	4	4
1	1	3	2	1	2	19	7	12	1	1	1	3	1	1	2	3	2	4	45	16	14	15	2	5	3	3	4	4	4	5	4	5	3	3	99	27	24	29	19	4	4	4	4	4	3	4	3	4	2
1	1	3	2	2	2	21	14	7	3	4	2	3	2	2	2	1	1	1	67	21	24	22	5	6	6	6	5	5	5	6	6	5	6	6	126	32	31	32	31	4	4	5	4	5	3	5	5	6	4
1	1	3	2	1	2	12	7	5	1	1	1	3	1	1	1	1	1	1	56	23	17	16	7	4	3	5	5	5	3	6	6	7	3	2	125	22	31	33	39	2	1	4	6	5	5	3	3	5	2
2	1	3	1	2	2	11	6	5	1	1	2	1	1	1	1	1	1	1	59	21	17	21	6	6	3	4	3	5	5	3	6	6	7	5	134	35	39	30	30	6	6	4	6	3	6	6	5	6	5
2	1	3	2	2	1	10	5	5	1	1	1	1	1	1	1	1	1	1	84	28	28	28	7	7	7	7	7	7	7	7	7	7	7	7	176	49	49	42	36	7	7	7	7	7	7	7	7	7	7
2	1	3	2	2	1	14	8	6	1	1	1	4	1	1	1	1	1	2	43	13	15	15	3	3	3	3	3	3	3	4	4	4	5	5	141	36	37	32	36	4	7	5	6	6	6	5	6	6	4
2	1	3	1	2	2	15	9	6	2	2	1	3	1	1	1	1	2	1	60	20	20	20	5	5	5	5	5	5	5	5	5	5	5	5	128	32	33	31	32	4	6	3	5	4	5	4	4	5	6
2	1	3	2	2	2	10	5	5	1	1	1	1	1	1	1	1	1	1	60	20	20	20	5	5	5	5	5	5	5	5	5	5	5	5	129	36	36	28	29	5	5	5	5	5	3	4	7	5	7
2	1	3	2	1	2	27	12	15	2	3	3	2	2	1	3	3	5	3	62	25	14	23	5	6	3	3	7	6	5	4	7	7	4	5	113	24	33	26	30	3	6	4	5	2	4	4	3	5	3
2	1	3	2	1	1	10	5	5	1	1	1	1	1	1	1	1	1	1	84	28	28	28	7	7	7	7	7	7	7	7	7	7	7	7	182	49	49	42	42	7	7	7	7	7	7	7	7	7	7
2	1	3	2	1	2	15	10	5	2	2	3	2	1	1	1	1	1	1	63	24	15	24	6	6	4	4	6	6	6	3	6	6	4	6	130	34	30	32	34	6	5	5	5	5	4	4	4	5	3
2	1	3	2	2	2	17	12	5	3	2	2	4	1	1	1	1	1	1	59	22	17	20	5	6	5	5	6	6	3	4	6	5	3	5	116	31	29	30	26	5	6	4	3	4	5	4	5	4	5
2	1	3	1	1	2	10	5	5	1	1	1	1	1	1	1	1	1	1	84	28	28	28	7	7	7	7	7	7	7	7	7	7	7	7	124	29	34	30	31	5	4	2	5	5	5	4	7	6	3
2	1	3	2	1	2	11	6	5	1	1	1	2	1	1	1	1	1	1	84	28	28	28	7	7	7	7	7	7	7	7	7	7	7	7	179	47	48	42	42	7	7	5	6	7	7	7	7	7	7
2	1	3	2	1	2	15	8	7	1	1	3	2	1	3	1	1	1	1	70	24	20	26	5	6	5	5	6	6	6	4	7	7	6	7	150	39	38	36	37	6	7	5	7	5	6	5	6	5	7
2	1	3	2	1	2	10	5	5	1	1	1	1	1	1	1	1	1	1	77	25	27	25	6	6	7	6	6	6	6	7	7	7	7	6	155	41	39	38	37	7	5	6	6	7	6	6	5	5	4
2	1	3	2	2	2	22	14	8	3	3	2	4	2	1	1	1	3	2	72	24	23	25	6	6	6	6	6	6	6	5	7	6	6	6	110	30	31	24	25	5	4	4	5	4	5	4	5	4	5
2	1	3	1	2	2	17	10	7	4	2	2	1	1	1	1	1	2	2	75	24	23	28	6	6	6	6	6	7	7	5	7	6	6	7	117	27	29	29	32	4	2	3	5	5	3	5	3	5	3
1	1	3	2	2	2	36	20	16	4	4	4	4	4	4	4	2	4	2	57	19	17	21	3	5	5	3	6	5	5	3	5	5	6	6	96	22	23	23	28	4	5	3	3	3	5	3	3	3	1
2	1	3	1	1	2	20	15	5	4	4	2	4	1	1	1	1	1	1	68	24	16	28	6	6	5	3	5	7	7	4	7	7	4	7	123	35	29	35	24	7	6	4	6	6	4	6	3	5	4
2	1	3	2	2	2	32	16	16	3	4	3	4	2	2	2	4	4	4	50	20	10	20	5	5	3	2	5	5	5	2	5	5	3	5	98	22	26	22	28	4	3	4	5	3	5	3	3	4	3
1	1	3	2	1	2	30	15	15	3	3	3	3	3	3	3	3	3	3	59	18	21	20	5	5	5	5	4	4	5	6	6	4	5	5	101	28	29	25	19	4	3	4	4	4	4	4	4	4	6
2	1	3	1	2	2	15	10	5	2	2	1	4	1	1	1	1	1	1	44	17	11	16	5	6	2	2	2	3	3	2	5	4	5	5	94	24	22	24	24	2	3	5	1	5	1	4	1	6	1
2	1	3	2	1	2	14	6	8	1	1	1	2	1	1	1	1	3	2	64	23	19	22	5	6	4	4	6	4	6	6	6	6	5	6	113	33	25	29	26	4	5	5	3	4	2	3	3	6	6
1	1	3	2	1	2	26	14	12	3	2	4	2	3	2	2	2	2	4	65	21	20	24	6	6	6	5	4	6	6	3	6	5	6	6	143	33	43	33	34	5	7	5	6	3	7	5	6	6	3
2	1	3	2	1	2	24	19	5	3	5	4	5	2	1	1	1	1	1	56	18	18	20	5	4	5	5	4	5	5	4	5	5	4	5	96	20	21	30	25	4	2	2	4	4	2	3	3	3	2
1	1	3	2	2	1	19	10	9	2	2	2	2	2	2	1	1	3	2	68	20	24	24	4	4	6	6	6	6	6	6	6	6	6	6	123	30	33	31	29	5	4	4	5	5	5	4	5	5	2
2	1	3	1	2	2	18	13	5	5	3	1	2	2	1	1	1	1	1	49	16	18	15	4	4	4	4	4	4	4	4	4	4	6	3	106	28	28	26	24	4	4	4	4	4	4	4	4	4	4
1	1	3	2	1	2	24	9	15	1	2	1	4	1	3	3	3	3	3	78	27	26	25	7	7	7	7	7	7	7	6	6	6	6	5	128	32	33	35	28	5	5	4	5	5	4	5	5	5	3
1	1	3	1	2	2	15	10	5	1	1	3	4	1	1	1	1	1	1	50	15	22	13	4	5	6	7	2	1	4	3	4	4	6	4	118	27	33	33	25	3	5	4	5	5	5	5	5	4	3
1	1	3	1	2	2	40	21	19	4	4	5	4	4	4	4	4	3	4	45	23	6	16	5	6	2	2	7	6	6	1	2	5	1	2	74	26	16	12	20	5	7	6	2	1	1	3	2	3	3
2	1	3	2	1	1	17	9	8	1	3	2	2	1	1	1	1	3	2	81	27	26	28	6	7	7	7	7	7	7	7	7	7	5	7	166	47	36	41	42	7	6	7	5	7	7	7	5	7	6
2	1	3	2	2	1	25	14	11	3	3	2	4	2	2	2	2	2	3	53	20	15	18	5	5	4	3	5	5	4	4	5	5	4	4	111	28	24	30	29	5	3	4	3	4	3	4	3	5	4
2	1	3	2	2	2	12	7	5	1	1	2	2	1	1	1	1	1	1	70	22	24	24	6	6	6	6	4	6	6	6	6	6	6	6	146	39	34	37	36	6	6	5	6	6	6	6	3	6	6
2	1	3	1	2	2	17	12	5	2	3	2	4	1	1	1	1	1	1	62	23	18	21	6	6	4	4	5	5	4	4	6	6	6	6	112	25	23	31	33	5	3	3	3	3	3	3	3	4	3
1	1	3	2	1	1	23	10	13	2	2	2	2	2	3	2	2	3	3	71	23	26	22	5	6	7	6	6	5	5	7	6	6	6	6	151	39	40	38	34	6	7	5	7	7	6	5	6	6	4
1	1	3	2	1	1	18	13	5	3	2	2	4	2	1	1	1	1	1	62	24	16	22	6	6	4	4	6	5	5	3	6	6	5	6	120	30	31	29	30	4	5	4	4	4	5	4	2	5	4
2	1	3	1	2	2	23	12	11	2	2	2	4	2	2	2	2	3	2	75	24	26	25	5	6	7	7	7	6	6	6	7	6	6	6	127	33	32	28	34	5	4	4	5	5	5	5	3	5	4
2	1	3	2	1	2	28	14	14	2	3	3	4	2	3	2	3	3	3	59	19	20	20	4	5	5	5	5	5	5	5	5	5	5	5	111	30	27	28	26	5	4	4	4	4	4	4	4	5	4
2	1	3	1	2	2	12	7	5	1	1	1	3	1	1	1	1	1	1	68	23	23	22	5	5	5	5	6	5	5	7	6	7	6	6	135	36	36	30	33	5	5	5	5	4	5	5	5	5	7
2	1	3	1	2	1	13	8	5	2	1	1	3	1	1	1	1	1	1	84	28	28	28	7	7	7	7	7	7	7	7	7	7	7	7	131	35	33	30	33	5	7	5	6	5	6	5	3	5	5
1	1	3	2	2	2	29	20	9	4	4	4	5	3	3	3	1	1	1	84	28	28	28	7	7	7	7	7	7	7	7	7	7	7	7	119	31	19	39	30	5	2	6	5	6	2	4	1	3	3
1	1	3	2	1	2	17	8	9	1	2	1	2	2	1	1	1	3	3	77	26	28	23	6	6	7	7	7	5	6	7	6	7	7	6	133	32	34	32	35	4	3	4	6	5	5	4	5	5	6
2	1	3	1	2	1	21	16	5	4	3	3	4	2	1	1	1	1	1	56	20	16	20	5	5	5	4	5	4	5	3	5	5	4	6	126	31	29	32	34	4	5	4	5	5	5	5	3	5	3
1	1	3	2	1	2	24	14	10	3	3	2	4	2	2	2	2	2	2	61	21	20	20	5	6	5	5	5	5	5	5	5	5	5	5	116	30	27	29	30	5	4	5	4	4	4	4	3	5	3
2	1	3	2	2	1	11	6	5	2	1	1	1	1	1	1	1	1	1	48	16	16	16	4	4	4	4	4	4	4	4	4	4	4	4	125	34	36	29	26	4	6	4	5	4	3	4	4	6	7
2	1	3	1	2	2	23	11	12	2	2	2	3	2	2	1	3	3	3	52	17	17	18	4	5	4	5	4	4	4	4	5	4	4	5	112	26	27	30	29	4	3	3	4	4	5	4	3	3	4
[truncated: 1,013 more rows]
[truncated: 50 more columns]
